# Supplementary material for: catena-Poly[[bis­[4-(1H-imidazo[4,5-f][1,10]phenanthrolin-2-yl)phenol]cadmium(II)]-μ-fumarato]
Source: Acta Crystallogr Sect E Struct Rep Online. 2009 Jul 8;65(Pt 8):m885–6. doi: 10.1107/S1600536809024246 (PMC2977095; doi:10.1107/S1600536809024246)
Supplement: Supplementary file 1 [file e-65-0m885-sup1.cif]

##############################################################################
###                                                                        ###
###        Electronic paper (Acta Crystallographica Section E)             ###
###                                                                        ###
##############################################################################
#                                                                            #
# This CIF contains the data in a paper accepted for publication in Acta     #
# Crystallographica Section E. It conforms to the requirements of Notes      #
# for Authors for Section E, and has been peer reviewed under the auspices   #
# of the IUCr Commission on Journals.                                        #
#                                                                            #
# Full details of the Crystallographic Information File format               #
# are given in the paper "The Crystallographic Information File (CIF):       #
# a New Standard Archive File for Crystallography" by S. R. Hall, F. H.      #
# Allen and I. D. Brown [Acta Cryst. (1991), A47, 655-685].                  #
#                                                                            #
# The current version of the core CIF dictionary is obtainable from          #
# ftp://ftp.iucr.org/pub/cif_core.dic. The current version number is 2.4.    #
#                                                                            #
# Software is freely available for graphical display of the structure(s) in  #
# this CIF.  For information consult the CIF home page http://www.iucr.org/  #
# cif/home.html                                                              #
#                                                                            #
# This file may be used for bona fide research purposes within the           #
# scientific community so long as proper attribution is given to the journal # 
# article from which it was obtained.                                        #
#                                                                            #
##############################################################################
                                             
data_global
_audit_creation_method     'SHELXL97'
_journal_date_recd_electronic     2009-06-13
_journal_date_accepted     2009-06-24
_journal_name_full     'Acta Crystallographica, Section E'
_journal_year     2009
_journal_volume     65
_journal_issue      8
_journal_page_first     m885
_journal_page_last     m886
_journal_paper_category     QM
_journal_coeditor_code     LH2849
_publ_contact_author_name     'Dr Li-Ping Shi'
_publ_contact_author_address
;
Department of Chemistry,
College of Chemistry and Biology,
Beihua University,
Jilin city, 132013, China
;
_publ_contact_author_email     jlsshiliping@163.com
_publ_contact_author_fax     '?'
_publ_contact_author_phone     '?'
_publ_section_title
;\
<i>catena</i>-Poly[[bis[4-(1<i>H</i>-imidazo[4,5-<i>f</i>][1,10]phenanthrolin-\
2-yl)phenol]cadmium(II)]-\m-fumarato]
;
loop_
    _publ_author_name
    _publ_author_address
    'Li-Ping Shi'
;
Department of Chemistry,
College of Chemistry and Biology,
Beihua University,
Jilin City 132013
People's Republic of China
;
    'Edward R. T. Tiekink'
;
Universidade Federal de S\~ao Carlos
Laborat\'orio de Cristalografia, Estereodin\^amica e Modelagem Molecular
Departamento de Qu\'imica
13565-905 S\~ao Carlos, SP
Brazil
;
data_I
_audit_creation_method     SHELXL-97
_chemical_name_systematic
;
<i>catena</i>-Poly[[bis[4-(1<i>H</i>-imidazo[4,5-<i>f</i>][1,10]phenanthrolin-
2-yl)phenol]cadmium(II)]-\m-fumarato]
;
_chemical_name_common     ?
_chemical_formula_moiety     'C42 H26 Cd N8 O6'
_chemical_formula_sum     'C42 H26 Cd N8 O6'
_chemical_formula_iupac     '[Cd (C4 H2 O4) (C19 H12 N4 O)2]'
_chemical_formula_weight     851.11
_chemical_melting_point     ?
_symmetry_cell_setting     triclinic
_symmetry_space_group_name_H-M     'P -1'
_symmetry_space_group_name_Hall     '-P 1'
loop_
    _symmetry_equiv_pos_as_xyz
    'x, y, z'
    '-x, -y, -z'
_cell_length_a     9.5596(3)
_cell_length_b     13.5628(7)
_cell_length_c     15.8934(16)
_cell_angle_alpha     64.756(3)
_cell_angle_beta     77.1420(10)
_cell_angle_gamma     72.929(4)
_cell_volume     1770.4(2)
_cell_formula_units_Z     2
_cell_measurement_reflns_used     7163
_cell_measurement_theta_min     3.0
_cell_measurement_theta_max     26.4
_cell_measurement_temperature     293(2)
_exptl_crystal_description     'block'
_exptl_crystal_colour     'pale-yellow'
_exptl_crystal_size_max     0.33
_exptl_crystal_size_mid     0.25
_exptl_crystal_size_min     0.20
_exptl_crystal_density_diffrn     1.597
_exptl_crystal_density_meas     ?
_exptl_crystal_density_method     'not measured'
_exptl_crystal_F_000     860
_exptl_absorpt_coefficient_mu     0.681
_exptl_absorpt_correction_type     'multi-scan'
_exptl_absorpt_process_details     '(SADABS; Sheldrick, 1996)'
_exptl_absorpt_correction_T_min     0.654
_exptl_absorpt_correction_T_max     0.772
_exptl_special_details
;
;
_diffrn_ambient_temperature     293(2)
_diffrn_radiation_type     MoK\a
_diffrn_radiation_wavelength     0.71073
_diffrn_radiation_source     'fine-focus sealed tube'
_diffrn_radiation_monochromator     graphite
_diffrn_measurement_device_type     'Bruker SMART APEX'
_diffrn_measurement_method     '\f and \w'
_diffrn_detector_area_resol_mean     ?
_diffrn_reflns_number     15185
_diffrn_reflns_av_R_equivalents     0.028
_diffrn_reflns_av_sigmaI/netI     0.044
_diffrn_reflns_theta_min     4.3
_diffrn_reflns_theta_max     26.4
_diffrn_reflns_theta_full     26.4
_diffrn_measured_fraction_theta_max     0.990
_diffrn_measured_fraction_theta_full     0.990
_diffrn_reflns_limit_h_min     -8
_diffrn_reflns_limit_h_max     11
_diffrn_reflns_limit_k_min     -16
_diffrn_reflns_limit_k_max     16
_diffrn_reflns_limit_l_min     -19
_diffrn_reflns_limit_l_max     19
_diffrn_standards_number     0
_diffrn_standards_interval_count     0
_diffrn_standards_interval_time     0
_diffrn_standards_decay_%     0
_refine_special_details
;
Refinement of <i>F</i>^2^ against ALL reflections. The weighted <i>R</i>-factor
<i>wR</i> and goodness of fit <i>S</i> are based on <i>F</i>^2^, conventional
<i>R</i>-factors <i>R</i> are based on <i>F</i>, with <i>F</i> set to zero for
negative <i>F</i>^2^. The threshold expression of <i>F</i>^2^ >
2\s(<i>F</i>^2^) is used only for calculating <i>R</i>-factors(gt) <i>etc</i>.
and is not relevant to the choice of reflections for refinement.
<i>R</i>-factors based on <i>F</i>^2^ are statistically about twice as large
as those based on <i>F</i>, and <i>R</i>- factors based on ALL data will be
even larger.
;
_reflns_number_total     7170
_reflns_number_gt     5600
_reflns_threshold_expression     I>2\s(I)
_refine_ls_structure_factor_coef     Fsqd
_refine_ls_matrix_type     full
_refine_ls_R_factor_all     0.060
_refine_ls_R_factor_gt     0.043
_refine_ls_wR_factor_gt     0.113
_refine_ls_wR_factor_ref     0.119
_refine_ls_goodness_of_fit_ref     1.045
_refine_ls_restrained_S_all     1.045
_refine_ls_number_reflns     7170
_refine_ls_number_parameters     529
_refine_ls_number_restraints     2
_refine_ls_hydrogen_treatment     constr
_refine_ls_weighting_scheme     calc
_refine_ls_weighting_details
         'calc w=1/[\s^2^(Fo^2^)+(0.0737P)^2^+0.2724P] where P=(Fo^2^+2Fc^2^)/3'
_atom_sites_solution_hydrogens     geom
_atom_sites_solution_primary     direct
_atom_sites_solution_secondary     difmap
_refine_ls_shift/su_max     0.002
_refine_ls_shift/su_mean     0.000
_refine_diff_density_max     1.67
_refine_diff_density_min     -0.30
_refine_ls_extinction_method     none
_refine_ls_extinction_coef     ?
loop_
    _atom_type_symbol
    _atom_type_description
    _atom_type_scat_dispersion_real
    _atom_type_scat_dispersion_imag
    _atom_type_scat_source
    'C' 'C' 0.0033 0.0016
                         'International Tables Vol C Tables 4.2.6.8 and 6.1.1.4'
    'H' 'H' 0.0000 0.0000
                         'International Tables Vol C Tables 4.2.6.8 and 6.1.1.4'
    'N' 'N' 0.0061 0.0033
                         'International Tables Vol C Tables 4.2.6.8 and 6.1.1.4'
    'O' 'O' 0.0106 0.0060
                         'International Tables Vol C Tables 4.2.6.8 and 6.1.1.4'
    'Cd' 'Cd' -0.8075 1.2024
                         'International Tables Vol C Tables 4.2.6.8 and 6.1.1.4'
_computing_data_collection     'SMART (Bruker, 1997)'
_computing_cell_refinement     'SAINT (Bruker, 1999)'
_computing_data_reduction     'SAINT (Bruker, 1999)'
_computing_structure_solution     'SHELXS97 (Sheldrick, 2008)'
_computing_structure_refinement     'SHELXL97 (Sheldrick, 2008)'
_computing_molecular_graphics     'DIAMOND (Brandenburg, 2006)'
_computing_publication_material     'SHELXL97 (Sheldrick, 2008)'
loop_
    _atom_site_type_symbol
    _atom_site_label
    _atom_site_fract_x
    _atom_site_fract_y
    _atom_site_fract_z
    _atom_site_U_iso_or_equiv
    _atom_site_adp_type
    _atom_site_calc_flag
    _atom_site_refinement_flags
    _atom_site_occupancy
    _atom_site_disorder_assembly
    _atom_site_disorder_group
    Cd Cd 0.70820(3) 0.16101(2) 0.698014(15) 0.03567(11) Uani d . 1 . .
    O O1 0.3239(4) 0.3694(3) 1.4609(2) 0.0702(9) Uani d D 1 . .
    H H1O 0.3520 0.3209 1.5122 0.105 Uiso d D 1 . .
    O O2 0.9918(4) 0.3606(3) -0.19919(18) 0.0599(8) Uani d D 1 . .
    H H2O 0.9745 0.3150 -0.2161 0.090 Uiso d D 1 . .
    O O3 0.9693(3) 0.0674(3) 0.72834(19) 0.0504(7) Uani d . 1 . .
    O O4 0.9168(3) 0.2304(3) 0.73968(19) 0.0488(7) Uani d . 1 . .
    O O5 1.4906(4) 0.0739(4) 0.7290(2) 0.0762(11) Uani d . 1 . .
    O O6 1.4676(3) 0.2372(3) 0.6096(2) 0.0619(8) Uani d . 1 . .
    N N1 0.6857(3) 0.0720(3) 0.85992(19) 0.0357(7) Uani d . 1 . .
    N N2 0.5641(3) 0.2916(3) 0.7615(2) 0.0412(7) Uani d . 1 . .
    N N3 0.5178(4) 0.1543(3) 1.1456(2) 0.0439(8) Uani d . 1 . .
    H H3n 0.5437 0.0930 1.1924 0.053 Uiso calc R 1 . .
    N N4 0.4233(4) 0.3334(3) 1.0646(2) 0.0534(9) Uani d . 1 . .
    N N5 0.7763(3) 0.0688(3) 0.59460(18) 0.0334(6) Uani d . 1 . .
    N N6 0.7974(3) 0.2817(3) 0.55281(19) 0.0351(7) Uani d . 1 . .
    N N7 0.9021(3) 0.1514(3) 0.25644(19) 0.0374(7) Uani d . 1 . .
    H H7n 0.9045 0.0920 0.2485 0.045 Uiso calc R 1 . .
    N N8 0.9143(4) 0.3264(3) 0.2216(2) 0.0436(8) Uani d . 1 . .
    C C1 0.7408(4) -0.0355(4) 0.9060(3) 0.0430(9) Uani d . 1 A .
    H H1 0.7878 -0.0793 0.8715 0.052 Uiso calc R 1 . .
    C C2 0.7323(4) -0.0867(4) 1.0031(3) 0.0479(10) Uani d . 1 . .
    H H2 0.7702 -0.1630 1.0330 0.057 Uiso calc R 1 A .
    C C3 0.6669(4) -0.0216(4) 1.0534(3) 0.0449(9) Uani d . 1 A .
    H H3 0.6608 -0.0535 1.1184 0.054 Uiso calc R 1 . .
    C C4 0.6091(4) 0.0922(3) 1.0077(2) 0.0370(8) Uani d . 1 . .
    C C5 0.6194(4) 0.1374(3) 0.9086(2) 0.0352(8) Uani d . 1 A .
    C C6 0.5558(4) 0.2550(3) 0.8563(2) 0.0377(8) Uani d . 1 A .
    C C7 0.5027(5) 0.3966(4) 0.7136(3) 0.0533(11) Uani d . 1 A .
    H H7 0.5064 0.4209 0.6490 0.064 Uiso calc R 1 . .
    C C8 0.4318(5) 0.4735(4) 0.7559(3) 0.0594(12) Uani d . 1 . .
    H H8 0.3912 0.5475 0.7199 0.071 Uiso calc R 1 A .
    C C9 0.4238(5) 0.4376(4) 0.8498(3) 0.0589(11) Uani d . 1 A .
    H H9 0.3777 0.4871 0.8791 0.071 Uiso calc R 1 . .
    C C10 0.4844(4) 0.3266(3) 0.9028(3) 0.0452(9) Uani d . 1 . .
    C C11 0.4802(4) 0.2799(4) 1.0036(3) 0.0446(9) Uani d . 1 A .
    C C12 0.5385(4) 0.1685(3) 1.0519(2) 0.0406(9) Uani d . 1 A .
    C C13 0.4509(5) 0.2526(4) 1.1486(2) 0.0449(9) Uani d . 1 . .
    C C14 0.4123(5) 0.2773(4) 1.2344(3) 0.0459(9) Uani d . 1 . .
    C C15 0.4932(4) 0.2150(4) 1.3098(3) 0.0470(9) Uani d . 1 . .
    H H15 0.5677 0.1533 1.3088 0.056 Uiso calc R 1 . .
    C C16 0.4644(4) 0.2436(4) 1.3870(3) 0.0472(10) Uani d . 1 . .
    H H16 0.5187 0.2008 1.4376 0.057 Uiso calc R 1 . .
    C C17 0.3548(5) 0.3359(4) 1.3886(3) 0.0470(10) Uani d . 1 . .
    C C18 0.2717(5) 0.3975(4) 1.3140(3) 0.0552(11) Uani d . 1 . .
    H H18 0.1958 0.4582 1.3157 0.066 Uiso calc R 1 . .
    C C19 0.3014(5) 0.3691(4) 1.2375(3) 0.0553(11) Uani d . 1 . .
    H H19 0.2465 0.4119 1.1871 0.066 Uiso calc R 1 . .
    C C20 0.7710(4) -0.0362(3) 0.6174(2) 0.0416(9) Uani d . 1 A .
    H H20 0.7461 -0.0792 0.6799 0.050 Uiso calc R 1 . .
    C C21 0.8009(5) -0.0851(3) 0.5527(3) 0.0452(9) Uani d . 1 . .
    H H21 0.7968 -0.1593 0.5716 0.054 Uiso calc R 1 A .
    C C22 0.8361(4) -0.0228(3) 0.4611(3) 0.0401(8) Uani d . 1 A .
    H H22 0.8560 -0.0541 0.4166 0.048 Uiso calc R 1 . .
    C C23 0.8426(4) 0.0893(3) 0.4337(2) 0.0333(8) Uani d . 1 . .
    C C24 0.8130(3) 0.1325(3) 0.5043(2) 0.0297(7) Uani d . 1 A .
    C C25 0.8232(4) 0.2460(3) 0.4814(2) 0.0299(7) Uani d . 1 A .
    C C26 0.8130(5) 0.3828(3) 0.5334(3) 0.0455(9) Uani d . 1 A .
    H H26 0.7959 0.4068 0.5823 0.055 Uiso calc R 1 . .
    C C27 0.8534(5) 0.4553(4) 0.4441(3) 0.0530(11) Uani d . 1 . .
    H H27 0.8649 0.5254 0.4341 0.064 Uiso calc R 1 A .
    C C28 0.8762(5) 0.4227(3) 0.3711(3) 0.0466(10) Uani d . 1 A .
    H H28 0.9010 0.4709 0.3104 0.056 Uiso calc R 1 . .
    C C29 0.8617(4) 0.3158(3) 0.3888(2) 0.0357(8) Uani d . 1 . .
    C C30 0.8838(4) 0.2720(3) 0.3175(2) 0.0363(8) Uani d . 1 A .
    C C31 0.8756(4) 0.1642(3) 0.3405(2) 0.0327(7) Uani d . 1 A .
    C C32 0.9234(4) 0.2507(3) 0.1887(2) 0.0392(8) Uani d . 1 . .
    C C33 0.9472(4) 0.2732(3) 0.0876(2) 0.0404(8) Uani d . 1 . .
    C C34 1.0177(5) 0.3571(3) 0.0255(3) 0.0502(10) Uani d . 1 . .
    H H34 1.0558 0.3953 0.0484 0.060 Uiso calc R 1 . .
    C C35 1.0324(5) 0.3849(3) -0.0700(3) 0.0504(10) Uani d . 1 . .
    H H35 1.0810 0.4408 -0.1108 0.060 Uiso calc R 1 . .
    C C36 0.9748(5) 0.3292(3) -0.1050(2) 0.0426(9) Uani d . 1 . .
    C C37 0.9070(5) 0.2434(4) -0.0443(3) 0.0491(10) Uani d . 1 . .
    H H37 0.8707 0.2045 -0.0675 0.059 Uiso calc R 1 . .
    C C38 0.8935(5) 0.2154(4) 0.0518(3) 0.0488(10) Uani d . 1 . .
    H H38 0.8481 0.1575 0.0926 0.059 Uiso calc R 1 . .
    C C39 1.0066(4) 0.1455(4) 0.7328(2) 0.0430(9) Uani d P 0.677(15) A 1
    C C40 1.1717(6) 0.1176(6) 0.7339(4) 0.0345(18) Uani d P 0.677(15) A 1
    H H40 1.2180 0.0488 0.7754 0.041 Uiso calc PR 0.677(15) A 1
    C C41 1.2483(6) 0.1893(7) 0.6774(4) 0.046(2) Uani d P 0.677(15) A 1
    H H41 1.2001 0.2602 0.6400 0.055 Uiso calc PR 0.677(15) A 1
    C C42 1.4171(4) 0.1601(5) 0.6706(3) 0.0618(14) Uani d P 0.677(15) A 1
    C C39' 1.0066(4) 0.1455(4) 0.7328(2) 0.0430(9) Uani d P 0.323(15) A 2
    C C40' 1.1567(17) 0.1868(16) 0.7021(10) 0.039(4) Uiso d P 0.323(15) A 2
    H H40' 1.1611 0.2589 0.6913 0.047 Uiso calc PR 0.323(15) A 2
    C C41' 1.2730(13) 0.1107(13) 0.6934(8) 0.032(4) Uiso d P 0.323(15) A 2
    H H41' 1.2727 0.0395 0.6994 0.038 Uiso calc PR 0.323(15) A 2
    C C42' 1.4171(4) 0.1601(5) 0.6706(3) 0.0618(14) Uani d P 0.323(15) A 2
loop_
    _atom_site_aniso_label
    _atom_site_aniso_U_11
    _atom_site_aniso_U_22
    _atom_site_aniso_U_33
    _atom_site_aniso_U_12
    _atom_site_aniso_U_13
    _atom_site_aniso_U_23
    Cd 0.03240(15) 0.0554(2) 0.02243(14) -0.01454(12) 0.00236(9) -0.01769(12)
    O1 0.094(3) 0.069(2) 0.0517(18) 0.0083(19) -0.0146(17) -0.0412(17)
    O2 0.104(3) 0.0573(19) 0.0251(13) -0.0357(18) -0.0051(14) -0.0116(13)
    O3 0.0423(15) 0.0675(19) 0.0559(17) -0.0073(14) -0.0044(12) -0.0412(15)
    O4 0.0499(16) 0.0595(18) 0.0457(15) -0.0180(15) -0.0034(12) -0.0257(14)
    O5 0.0559(19) 0.134(3) 0.0345(15) -0.045(2) 0.0013(14) -0.0170(18)
    O6 0.0412(16) 0.097(3) 0.0581(19) -0.0181(17) -0.0007(14) -0.0404(19)
    N1 0.0287(14) 0.051(2) 0.0278(14) -0.0112(14) 0.0026(11) -0.0169(14)
    N2 0.0344(16) 0.055(2) 0.0274(14) -0.0065(15) -0.0044(12) -0.0113(14)
    N3 0.0433(18) 0.056(2) 0.0266(15) -0.0088(16) -0.0011(13) -0.0139(15)
    N4 0.062(2) 0.059(2) 0.0395(18) -0.0094(18) -0.0001(16) -0.0244(17)
    N5 0.0328(15) 0.0449(18) 0.0254(13) -0.0170(14) 0.0011(11) -0.0129(13)
    N6 0.0369(16) 0.0431(18) 0.0307(14) -0.0094(14) 0.0013(12) -0.0214(13)
    N7 0.0479(18) 0.0415(18) 0.0276(14) -0.0150(15) 0.0007(12) -0.0170(13)
    N8 0.063(2) 0.0420(18) 0.0276(15) -0.0128(16) -0.0039(14) -0.0150(14)
    C1 0.038(2) 0.053(3) 0.0369(19) -0.0070(18) 0.0016(16) -0.0211(18)
    C2 0.042(2) 0.048(2) 0.043(2) -0.0046(18) -0.0047(17) -0.0121(19)
    C3 0.040(2) 0.060(3) 0.0297(18) -0.0102(19) -0.0070(15) -0.0112(18)
    C4 0.0298(17) 0.054(2) 0.0289(17) -0.0135(17) 0.0011(14) -0.0170(17)
    C5 0.0271(16) 0.052(2) 0.0261(16) -0.0117(16) 0.0003(13) -0.0147(16)
    C6 0.0301(17) 0.056(2) 0.0286(17) -0.0101(17) 0.0010(14) -0.0192(17)
    C7 0.046(2) 0.065(3) 0.034(2) -0.006(2) -0.0034(17) -0.011(2)
    C8 0.058(3) 0.052(3) 0.048(2) -0.001(2) -0.010(2) -0.006(2)
    C9 0.060(3) 0.059(3) 0.052(2) -0.005(2) 0.000(2) -0.025(2)
    C10 0.042(2) 0.052(3) 0.0361(19) -0.0093(19) -0.0005(16) -0.0153(18)
    C11 0.045(2) 0.058(3) 0.0343(19) -0.0095(19) 0.0024(16) -0.0259(19)
    C12 0.0386(19) 0.055(3) 0.0274(17) -0.0103(18) -0.0016(14) -0.0160(17)
    C13 0.051(2) 0.063(3) 0.0290(18) -0.018(2) 0.0058(16) -0.0267(18)
    C14 0.050(2) 0.058(3) 0.0347(19) -0.015(2) 0.0026(16) -0.0234(18)
    C15 0.043(2) 0.057(3) 0.045(2) -0.0060(19) 0.0002(17) -0.029(2)
    C16 0.042(2) 0.066(3) 0.038(2) -0.010(2) -0.0048(16) -0.026(2)
    C17 0.052(2) 0.058(3) 0.041(2) -0.013(2) -0.0018(17) -0.0294(19)
    C18 0.061(3) 0.057(3) 0.050(2) 0.001(2) -0.006(2) -0.032(2)
    C19 0.060(3) 0.061(3) 0.040(2) -0.002(2) -0.0129(19) -0.018(2)
    C20 0.047(2) 0.049(2) 0.0297(17) -0.0233(19) 0.0057(15) -0.0120(17)
    C21 0.052(2) 0.041(2) 0.048(2) -0.0234(19) 0.0017(18) -0.0165(18)
    C22 0.044(2) 0.045(2) 0.0398(19) -0.0158(18) 0.0015(16) -0.0243(17)
    C23 0.0296(17) 0.043(2) 0.0311(17) -0.0100(16) -0.0006(13) -0.0185(16)
    C24 0.0243(15) 0.041(2) 0.0270(15) -0.0100(15) -0.0012(12) -0.0150(15)
    C25 0.0292(16) 0.0350(19) 0.0271(16) -0.0054(15) -0.0002(13) -0.0161(14)
    C26 0.060(3) 0.047(2) 0.0369(19) -0.016(2) 0.0046(17) -0.0255(18)
    C27 0.081(3) 0.039(2) 0.043(2) -0.022(2) 0.006(2) -0.0197(18)
    C28 0.066(3) 0.039(2) 0.0327(19) -0.016(2) 0.0041(17) -0.0131(17)
    C29 0.041(2) 0.038(2) 0.0288(17) -0.0103(16) 0.0004(14) -0.0150(15)
    C30 0.0419(19) 0.041(2) 0.0252(16) -0.0100(17) 0.0003(14) -0.0143(15)
    C31 0.0366(18) 0.039(2) 0.0256(16) -0.0080(16) -0.0022(13) -0.0168(15)
    C32 0.045(2) 0.046(2) 0.0265(17) -0.0101(18) -0.0001(14) -0.0161(16)
    C33 0.048(2) 0.045(2) 0.0270(17) -0.0095(18) -0.0016(15) -0.0146(16)
    C34 0.079(3) 0.047(2) 0.0354(19) -0.026(2) -0.0023(19) -0.0202(18)
    C35 0.080(3) 0.044(2) 0.0317(19) -0.027(2) 0.0051(19) -0.0153(17)
    C36 0.059(2) 0.042(2) 0.0254(17) -0.0114(19) 0.0003(16) -0.0141(16)
    C37 0.057(2) 0.066(3) 0.0352(19) -0.023(2) -0.0017(17) -0.024(2)
    C38 0.058(2) 0.061(3) 0.0301(18) -0.031(2) 0.0017(17) -0.0122(18)
    C39 0.0338(19) 0.074(3) 0.0337(19) -0.016(2) 0.0024(15) -0.0331(19)
    C40 0.034(3) 0.040(4) 0.029(3) -0.009(3) -0.008(2) -0.011(3)
    C41 0.026(3) 0.062(6) 0.045(3) -0.017(3) -0.001(2) -0.014(3)
    C42 0.032(2) 0.132(5) 0.037(2) -0.028(3) 0.0003(17) -0.043(3)
    C39' 0.0338(19) 0.074(3) 0.0337(19) -0.016(2) 0.0024(15) -0.0331(19)
    C42' 0.032(2) 0.132(5) 0.037(2) -0.028(3) 0.0003(17) -0.043(3)
_geom_special_details
;
All s.u.'s (except the s.u. in the dihedral angle between two l.s. planes) are
estimated using the full covariance matrix. The cell s.u.'s are taken into
account individually in the estimation of s.u.'s in distances, angles and
torsion angles; correlations between s.u.'s in cell parameters are only used
when they are defined by crystal symmetry. An approximate (isotropic)
treatment of cell s.u.'s is used for estimating s.u.'s involving l.s. planes.
;
loop_
    _geom_bond_atom_site_label_1
    _geom_bond_atom_site_label_2
    _geom_bond_site_symmetry_2
    _geom_bond_distance
    _geom_bond_publ_flag
    Cd N1 . 2.320(3) ?
    Cd N6 . 2.335(3) ?
    Cd N5 . 2.343(3) ?
    Cd N2 . 2.351(3) ?
    Cd O3 . 2.496(3) ?
    Cd O5 1_455 2.541(3) ?
    Cd O6 1_455 2.671(3) ?
    Cd O4 . 2.742(3) ?
    O1 C17 . 1.353(5) ?
    O1 H1O . 0.8400 ?
    O2 C36 . 1.355(4) ?
    O2 H2O . 0.8401 ?
    O3 C39' . 1.246(5) ?
    O3 C39 . 1.246(5) ?
    O4 C39' . 1.249(5) ?
    O4 C39 . 1.249(5) ?
    O5 C42' . 1.267(6) ?
    O5 C42 . 1.267(6) ?
    O5 Cd 1_655 2.541(3) ?
    O6 C42' . 1.220(6) ?
    O6 C42 . 1.220(6) ?
    N1 C1 . 1.323(5) ?
    N1 C5 . 1.350(5) ?
    N2 C7 . 1.317(5) ?
    N2 C6 . 1.361(4) ?
    N3 C13 . 1.315(5) ?
    N3 C12 . 1.393(4) ?
    N3 H3n . 0.8600 ?
    N4 C13 . 1.339(5) ?
    N4 C11 . 1.376(5) ?
    N5 C20 . 1.325(5) ?
    N5 C24 . 1.351(4) ?
    N6 C26 . 1.318(5) ?
    N6 C25 . 1.363(4) ?
    N7 C32 . 1.357(5) ?
    N7 C31 . 1.379(4) ?
    N7 H7n . 0.8600 ?
    N8 C32 . 1.312(5) ?
    N8 C30 . 1.386(4) ?
    C1 C2 . 1.391(5) ?
    C1 H1 . 0.9300 ?
    C2 C3 . 1.365(6) ?
    C2 H2 . 0.9300 ?
    C3 C4 . 1.392(6) ?
    C3 H3 . 0.9300 ?
    C4 C5 . 1.418(5) ?
    C4 C12 . 1.421(5) ?
    C5 C6 . 1.460(5) ?
    C6 C10 . 1.398(5) ?
    C7 C8 . 1.406(7) ?
    C7 H7 . 0.9300 ?
    C8 C9 . 1.350(6) ?
    C8 H8 . 0.9300 ?
    C9 C10 . 1.390(6) ?
    C9 H9 . 0.9300 ?
    C10 C11 . 1.446(5) ?
    C11 C12 . 1.374(6) ?
    C13 C14 . 1.483(5) ?
    C14 C15 . 1.384(6) ?
    C14 C19 . 1.390(6) ?
    C15 C16 . 1.388(5) ?
    C15 H15 . 0.9300 ?
    C16 C17 . 1.382(6) ?
    C16 H16 . 0.9300 ?
    C17 C18 . 1.385(6) ?
    C18 C19 . 1.376(6) ?
    C18 H18 . 0.9300 ?
    C19 H19 . 0.9300 ?
    C20 C21 . 1.385(5) ?
    C20 H20 . 0.9300 ?
    C21 C22 . 1.358(5) ?
    C21 H21 . 0.9300 ?
    C22 C23 . 1.408(5) ?
    C22 H22 . 0.9300 ?
    C23 C24 . 1.416(5) ?
    C23 C31 . 1.422(5) ?
    C24 C25 . 1.452(5) ?
    C25 C29 . 1.404(5) ?
    C26 C27 . 1.385(6) ?
    C26 H26 . 0.9300 ?
    C27 C28 . 1.364(5) ?
    C27 H27 . 0.9300 ?
    C28 C29 . 1.398(5) ?
    C28 H28 . 0.9300 ?
    C29 C30 . 1.439(5) ?
    C30 C31 . 1.370(5) ?
    C32 C33 . 1.479(5) ?
    C33 C34 . 1.385(6) ?
    C33 C38 . 1.396(5) ?
    C34 C35 . 1.385(5) ?
    C34 H34 . 0.9300 ?
    C35 C36 . 1.385(5) ?
    C35 H35 . 0.9300 ?
    C36 C37 . 1.383(6) ?
    C37 C38 . 1.393(5) ?
    C37 H37 . 0.9300 ?
    C38 H38 . 0.9300 ?
    C39 C40 . 1.513(6) ?
    C40 C41 . 1.292(12) ?
    C40 H40 . 0.9300 ?
    C41 C42 . 1.535(7) ?
    C41 H41 . 0.9300 ?
    C39' C40' . 1.593(15) ?
    C40' C41' . 1.30(3) ?
    C40' H40' . 0.9300 ?
    C41' C42' . 1.611(12) ?
    C41' H41' . 0.9300 ?
loop_
    _geom_angle_atom_site_label_1
    _geom_angle_atom_site_label_2
    _geom_angle_atom_site_label_3
    _geom_angle_site_symmetry_1
    _geom_angle_site_symmetry_3
    _geom_angle
    _geom_angle_publ_flag
    N1 Cd N6 . . 155.24(10) ?
    N1 Cd N5 . . 124.62(11) ?
    N6 Cd N5 . . 71.47(10) ?
    N1 Cd N2 . . 71.63(11) ?
    N6 Cd N2 . . 100.10(10) ?
    N5 Cd N2 . . 156.65(10) ?
    N1 Cd O3 . . 78.07(10) ?
    N6 Cd O3 . . 87.88(10) ?
    N5 Cd O3 . . 79.62(9) ?
    N2 Cd O3 . . 122.59(9) ?
    N1 Cd O5 . 1_455 78.38(10) ?
    N6 Cd O5 . 1_455 125.81(10) ?
    N5 Cd O5 . 1_455 77.89(11) ?
    N2 Cd O5 . 1_455 90.86(12) ?
    O3 Cd O5 . 1_455 129.15(12) ?
    N1 Cd O6 . 1_455 119.07(10) ?
    N6 Cd O6 . 1_455 80.39(10) ?
    N5 Cd O6 . 1_455 78.73(10) ?
    N2 Cd O6 . 1_455 78.37(10) ?
    O3 Cd O6 . 1_455 157.74(9) ?
    O5 Cd O6 1_455 1_455 50.03(11) ?
    N1 Cd O4 . . 79.34(9) ?
    N6 Cd O4 . . 76.05(9) ?
    N5 Cd O4 . . 119.50(9) ?
    N2 Cd O4 . . 77.52(10) ?
    O3 Cd O4 . . 49.28(9) ?
    O5 Cd O4 1_455 . 157.20(9) ?
    O6 Cd O4 1_455 . 142.46(10) ?
    C17 O1 H1O . . 116.3 ?
    C36 O2 H2O . . 113.5 ?
    C39' O3 C39 . . 0.0(3) ?
    C39' O3 Cd . . 98.9(2) ?
    C39 O3 Cd . . 98.9(2) ?
    C39' O4 C39 . . 0.0(3) ?
    C39' O4 Cd . . 87.2(2) ?
    C39 O4 Cd . . 87.2(2) ?
    C42' O5 C42 . . 0.0(5) ?
    C42' O5 Cd . 1_655 93.9(3) ?
    C42 O5 Cd . 1_655 93.9(3) ?
    C42' O6 C42 . . 0.0(8) ?
    C1 N1 C5 . . 119.1(3) ?
    C1 N1 Cd . . 124.2(2) ?
    C5 N1 Cd . . 116.6(2) ?
    C7 N2 C6 . . 118.8(3) ?
    C7 N2 Cd . . 126.0(3) ?
    C6 N2 Cd . . 115.0(2) ?
    C13 N3 C12 . . 106.8(3) ?
    C13 N3 H3n . . 126.6 ?
    C12 N3 H3n . . 126.6 ?
    C13 N4 C11 . . 103.9(3) ?
    C20 N5 C24 . . 119.3(3) ?
    C20 N5 Cd . . 124.9(2) ?
    C24 N5 Cd . . 115.6(2) ?
    C26 N6 C25 . . 118.4(3) ?
    C26 N6 Cd . . 125.7(2) ?
    C25 N6 Cd . . 115.6(2) ?
    C32 N7 C31 . . 106.6(3) ?
    C32 N7 H7n . . 126.7 ?
    C31 N7 H7n . . 126.7 ?
    C32 N8 C30 . . 103.9(3) ?
    N1 C1 C2 . . 123.6(4) ?
    N1 C1 H1 . . 118.2 ?
    C2 C1 H1 . . 118.2 ?
    C3 C2 C1 . . 118.1(4) ?
    C3 C2 H2 . . 121.0 ?
    C1 C2 H2 . . 121.0 ?
    C2 C3 C4 . . 120.2(3) ?
    C2 C3 H3 . . 119.9 ?
    C4 C3 H3 . . 119.9 ?
    C3 C4 C5 . . 118.2(3) ?
    C3 C4 C12 . . 125.6(3) ?
    C5 C4 C12 . . 116.2(3) ?
    N1 C5 C4 . . 120.8(3) ?
    N1 C5 C6 . . 118.0(3) ?
    C4 C5 C6 . . 121.1(3) ?
    N2 C6 C10 . . 121.3(3) ?
    N2 C6 C5 . . 118.0(3) ?
    C10 C6 C5 . . 120.7(3) ?
    N2 C7 C8 . . 122.8(4) ?
    N2 C7 H7 . . 118.6 ?
    C8 C7 H7 . . 118.6 ?
    C9 C8 C7 . . 118.5(4) ?
    C9 C8 H8 . . 120.7 ?
    C7 C8 H8 . . 120.7 ?
    C8 C9 C10 . . 120.2(4) ?
    C8 C9 H9 . . 119.9 ?
    C10 C9 H9 . . 119.9 ?
    C9 C10 C6 . . 118.4(4) ?
    C9 C10 C11 . . 124.4(4) ?
    C6 C10 C11 . . 117.2(4) ?
    C12 C11 N4 . . 110.3(3) ?
    C12 C11 C10 . . 121.3(3) ?
    N4 C11 C10 . . 128.4(4) ?
    C11 C12 N3 . . 105.4(3) ?
    C11 C12 C4 . . 123.4(3) ?
    N3 C12 C4 . . 131.1(4) ?
    N3 C13 N4 . . 113.6(3) ?
    N3 C13 C14 . . 125.3(4) ?
    N4 C13 C14 . . 121.1(4) ?
    C15 C14 C19 . . 118.7(4) ?
    C15 C14 C13 . . 120.8(4) ?
    C19 C14 C13 . . 120.4(4) ?
    C14 C15 C16 . . 120.7(4) ?
    C14 C15 H15 . . 119.6 ?
    C16 C15 H15 . . 119.6 ?
    C17 C16 C15 . . 119.9(4) ?
    C17 C16 H16 . . 120.0 ?
    C15 C16 H16 . . 120.0 ?
    O1 C17 C16 . . 122.6(4) ?
    O1 C17 C18 . . 117.7(4) ?
    C16 C17 C18 . . 119.7(4) ?
    C19 C18 C17 . . 120.1(4) ?
    C19 C18 H18 . . 119.9 ?
    C17 C18 H18 . . 119.9 ?
    C18 C19 C14 . . 120.9(4) ?
    C18 C19 H19 . . 119.6 ?
    C14 C19 H19 . . 119.6 ?
    N5 C20 C21 . . 123.2(3) ?
    N5 C20 H20 . . 118.4 ?
    C21 C20 H20 . . 118.4 ?
    C22 C21 C20 . . 118.9(3) ?
    C22 C21 H21 . . 120.5 ?
    C20 C21 H21 . . 120.5 ?
    C21 C22 C23 . . 119.8(3) ?
    C21 C22 H22 . . 120.1 ?
    C23 C22 H22 . . 120.1 ?
    C22 C23 C24 . . 117.8(3) ?
    C22 C23 C31 . . 125.7(3) ?
    C24 C23 C31 . . 116.5(3) ?
    N5 C24 C23 . . 120.9(3) ?
    N5 C24 C25 . . 118.4(3) ?
    C23 C24 C25 . . 120.6(3) ?
    N6 C25 C29 . . 121.2(3) ?
    N6 C25 C24 . . 117.9(3) ?
    C29 C25 C24 . . 120.9(3) ?
    N6 C26 C27 . . 123.6(3) ?
    N6 C26 H26 . . 118.2 ?
    C27 C26 H26 . . 118.2 ?
    C28 C27 C26 . . 119.2(4) ?
    C28 C27 H27 . . 120.4 ?
    C26 C27 H27 . . 120.4 ?
    C27 C28 C29 . . 119.0(3) ?
    C27 C28 H28 . . 120.5 ?
    C29 C28 H28 . . 120.5 ?
    C28 C29 C25 . . 118.6(3) ?
    C28 C29 C30 . . 124.0(3) ?
    C25 C29 C30 . . 117.4(3) ?
    C31 C30 N8 . . 111.1(3) ?
    C31 C30 C29 . . 120.8(3) ?
    N8 C30 C29 . . 128.1(3) ?
    C30 C31 N7 . . 105.1(3) ?
    C30 C31 C23 . . 123.6(3) ?
    N7 C31 C23 . . 131.3(3) ?
    N8 C32 N7 . . 113.3(3) ?
    N8 C32 C33 . . 123.2(3) ?
    N7 C32 C33 . . 123.4(3) ?
    C34 C33 C38 . . 118.5(3) ?
    C34 C33 C32 . . 120.0(3) ?
    C38 C33 C32 . . 121.5(3) ?
    C35 C34 C33 . . 121.1(4) ?
    C35 C34 H34 . . 119.5 ?
    C33 C34 H34 . . 119.5 ?
    C34 C35 C36 . . 120.0(4) ?
    C34 C35 H35 . . 120.0 ?
    C36 C35 H35 . . 120.0 ?
    O2 C36 C37 . . 122.7(3) ?
    O2 C36 C35 . . 117.3(3) ?
    C37 C36 C35 . . 120.0(3) ?
    C36 C37 C38 . . 119.7(4) ?
    C36 C37 H37 . . 120.2 ?
    C38 C37 H37 . . 120.2 ?
    C37 C38 C33 . . 120.7(4) ?
    C37 C38 H38 . . 119.6 ?
    C33 C38 H38 . . 119.6 ?
    O3 C39 O4 . . 123.3(3) ?
    O3 C39 C40 . . 109.8(4) ?
    O4 C39 C40 . . 126.9(4) ?
    C41 C40 C39 . . 120.1(7) ?
    C41 C40 H40 . . 119.9 ?
    C39 C40 H40 . . 119.9 ?
    C40 C41 C42 . . 121.5(7) ?
    C40 C41 H41 . . 119.2 ?
    C42 C41 H41 . . 119.2 ?
    O6 C42 O5 . . 125.1(4) ?
    O6 C42 C41 . . 110.8(5) ?
    O5 C42 C41 . . 123.5(5) ?
    O3 C39' O4 . . 123.3(3) ?
    O3 C39' C40' . . 133.1(7) ?
    O4 C39' C40' . . 101.1(7) ?
    C41' C40' C39' . . 114.1(14) ?
    C41' C40' H40' . . 123.0 ?
    C39' C40' H40' . . 123.0 ?
    C40' C41' C42' . . 108.8(14) ?
    C40' C41' H41' . . 125.6 ?
    C42' C41' H41' . . 125.6 ?
    O6 C42' O5 . . 125.1(4) ?
    O6 C42' C41' . . 138.0(6) ?
    O5 C42' C41' . . 95.3(6) ?
loop_
    _geom_torsion_atom_site_label_1
    _geom_torsion_atom_site_label_2
    _geom_torsion_atom_site_label_3
    _geom_torsion_atom_site_label_4
    _geom_torsion_site_symmetry_1
    _geom_torsion_site_symmetry_2
    _geom_torsion_site_symmetry_3
    _geom_torsion_site_symmetry_4
    _geom_torsion
    _geom_torsion_publ_flag
    N1 Cd O3 C39' . . . . -92.7(2) ?
    N6 Cd O3 C39' . . . . 66.8(2) ?
    N5 Cd O3 C39' . . . . 138.3(2) ?
    N2 Cd O3 C39' . . . . -33.9(3) ?
    O5 Cd O3 C39' 1_455 . . . -156.8(2) ?
    O6 Cd O3 C39' 1_455 . . . 124.7(3) ?
    O4 Cd O3 C39' . . . . -6.6(2) ?
    N1 Cd O3 C39 . . . . -92.7(2) ?
    N6 Cd O3 C39 . . . . 66.8(2) ?
    N5 Cd O3 C39 . . . . 138.3(2) ?
    N2 Cd O3 C39 . . . . -33.9(3) ?
    O5 Cd O3 C39 1_455 . . . -156.8(2) ?
    O6 Cd O3 C39 1_455 . . . 124.7(3) ?
    O4 Cd O3 C39 . . . . -6.6(2) ?
    N1 Cd O4 C39' . . . . 89.9(2) ?
    N6 Cd O4 C39' . . . . -92.9(2) ?
    N5 Cd O4 C39' . . . . -34.0(2) ?
    N2 Cd O4 C39' . . . . 163.2(2) ?
    O3 Cd O4 C39' . . . . 6.5(2) ?
    O5 Cd O4 C39' 1_455 . . . 102.3(4) ?
    O6 Cd O4 C39' 1_455 . . . -145.6(2) ?
    N1 Cd O4 C39 . . . . 89.9(2) ?
    N6 Cd O4 C39 . . . . -92.9(2) ?
    N5 Cd O4 C39 . . . . -34.0(2) ?
    N2 Cd O4 C39 . . . . 163.2(2) ?
    O3 Cd O4 C39 . . . . 6.5(2) ?
    O5 Cd O4 C39 1_455 . . . 102.3(4) ?
    O6 Cd O4 C39 1_455 . . . -145.6(2) ?
    N6 Cd N1 C1 . . . . -108.9(3) ?
    N5 Cd N1 C1 . . . . 16.1(3) ?
    N2 Cd N1 C1 . . . . 177.3(3) ?
    O3 Cd N1 C1 . . . . -52.2(3) ?
    O5 Cd N1 C1 1_455 . . . 82.4(3) ?
    O6 Cd N1 C1 1_455 . . . 112.6(3) ?
    O4 Cd N1 C1 . . . . -102.5(3) ?
    N6 Cd N1 C5 . . . . 67.0(4) ?
    N5 Cd N1 C5 . . . . -168.0(2) ?
    N2 Cd N1 C5 . . . . -6.8(2) ?
    O3 Cd N1 C5 . . . . 123.7(2) ?
    O5 Cd N1 C5 1_455 . . . -101.7(2) ?
    O6 Cd N1 C5 1_455 . . . -71.5(3) ?
    O4 Cd N1 C5 . . . . 73.4(2) ?
    N1 Cd N2 C7 . . . . -178.2(3) ?
    N6 Cd N2 C7 . . . . 26.0(3) ?
    N5 Cd N2 C7 . . . . -40.3(5) ?
    O3 Cd N2 C7 . . . . 119.9(3) ?
    O5 Cd N2 C7 1_455 . . . -100.7(3) ?
    O6 Cd N2 C7 1_455 . . . -51.9(3) ?
    O4 Cd N2 C7 . . . . 99.1(3) ?
    N1 Cd N2 C6 . . . . 7.5(2) ?
    N6 Cd N2 C6 . . . . -148.4(2) ?
    N5 Cd N2 C6 . . . . 145.3(3) ?
    O3 Cd N2 C6 . . . . -54.4(3) ?
    O5 Cd N2 C6 1_455 . . . 84.9(3) ?
    O6 Cd N2 C6 1_455 . . . 133.7(3) ?
    O4 Cd N2 C6 . . . . -75.3(2) ?
    N1 Cd N5 C20 . . . . 18.2(3) ?
    N6 Cd N5 C20 . . . . 177.0(3) ?
    N2 Cd N5 C20 . . . . -111.1(3) ?
    O3 Cd N5 C20 . . . . 85.7(3) ?
    O5 Cd N5 C20 1_455 . . . -48.3(3) ?
    O6 Cd N5 C20 1_455 . . . -99.5(3) ?
    O4 Cd N5 C20 . . . . 115.8(3) ?
    N1 Cd N5 C24 . . . . -166.8(2) ?
    N6 Cd N5 C24 . . . . -8.0(2) ?
    N2 Cd N5 C24 . . . . 64.0(4) ?
    O3 Cd N5 C24 . . . . -99.2(2) ?
    O5 Cd N5 C24 1_455 . . . 126.7(2) ?
    O6 Cd N5 C24 1_455 . . . 75.5(2) ?
    O4 Cd N5 C24 . . . . -69.2(2) ?
    N1 Cd N6 C26 . . . . -42.5(5) ?
    N5 Cd N6 C26 . . . . -177.2(3) ?
    N2 Cd N6 C26 . . . . 25.3(3) ?
    O3 Cd N6 C26 . . . . -97.5(3) ?
    O5 Cd N6 C26 1_455 . . . 123.7(3) ?
    O6 Cd N6 C26 1_455 . . . 101.5(3) ?
    O4 Cd N6 C26 . . . . -49.0(3) ?
    N1 Cd N6 C25 . . . . 143.2(3) ?
    N5 Cd N6 C25 . . . . 8.5(2) ?
    N2 Cd N6 C25 . . . . -149.0(2) ?
    O3 Cd N6 C25 . . . . 88.3(2) ?
    O5 Cd N6 C25 1_455 . . . -50.5(3) ?
    O6 Cd N6 C25 1_455 . . . -72.7(2) ?
    O4 Cd N6 C25 . . . . 136.7(3) ?
    C5 N1 C1 C2 . . . . 1.1(5) ?
    Cd N1 C1 C2 . . . . 176.9(3) ?
    N1 C1 C2 C3 . . . . -1.7(6) ?
    C1 C2 C3 C4 . . . . 0.8(6) ?
    C2 C3 C4 C5 . . . . 0.5(5) ?
    C2 C3 C4 C12 . . . . 180.0(4) ?
    C1 N1 C5 C4 . . . . 0.3(5) ?
    Cd N1 C5 C4 . . . . -175.8(2) ?
    C1 N1 C5 C6 . . . . -178.3(3) ?
    Cd N1 C5 C6 . . . . 5.6(4) ?
    C3 C4 C5 N1 . . . . -1.1(5) ?
    C12 C4 C5 N1 . . . . 179.4(3) ?
    C3 C4 C5 C6 . . . . 177.4(3) ?
    C12 C4 C5 C6 . . . . -2.1(5) ?
    C7 N2 C6 C10 . . . . -0.3(5) ?
    Cd N2 C6 C10 . . . . 174.5(3) ?
    C7 N2 C6 C5 . . . . 177.7(3) ?
    Cd N2 C6 C5 . . . . -7.5(4) ?
    N1 C5 C6 N2 . . . . 1.4(5) ?
    C4 C5 C6 N2 . . . . -177.2(3) ?
    N1 C5 C6 C10 . . . . 179.4(3) ?
    C4 C5 C6 C10 . . . . 0.8(5) ?
    C6 N2 C7 C8 . . . . 1.5(6) ?
    Cd N2 C7 C8 . . . . -172.6(3) ?
    N2 C7 C8 C9 . . . . -1.3(7) ?
    C7 C8 C9 C10 . . . . -0.2(7) ?
    C8 C9 C10 C6 . . . . 1.4(7) ?
    C8 C9 C10 C11 . . . . -179.3(4) ?
    N2 C6 C10 C9 . . . . -1.1(6) ?
    C5 C6 C10 C9 . . . . -179.0(4) ?
    N2 C6 C10 C11 . . . . 179.5(3) ?
    C5 C6 C10 C11 . . . . 1.6(5) ?
    C13 N4 C11 C12 . . . . 0.9(5) ?
    C13 N4 C11 C10 . . . . -178.6(4) ?
    C9 C10 C11 C12 . . . . 178.0(4) ?
    C6 C10 C11 C12 . . . . -2.6(6) ?
    C9 C10 C11 N4 . . . . -2.6(7) ?
    C6 C10 C11 N4 . . . . 176.8(4) ?
    N4 C11 C12 N3 . . . . -0.7(4) ?
    C10 C11 C12 N3 . . . . 178.8(3) ?
    N4 C11 C12 C4 . . . . -178.1(3) ?
    C10 C11 C12 C4 . . . . 1.4(6) ?
    C13 N3 C12 C11 . . . . 0.3(4) ?
    C13 N3 C12 C4 . . . . 177.4(4) ?
    C3 C4 C12 C11 . . . . -178.4(4) ?
    C5 C4 C12 C11 . . . . 1.0(5) ?
    C3 C4 C12 N3 . . . . 4.9(6) ?
    C5 C4 C12 N3 . . . . -175.7(4) ?
    C12 N3 C13 N4 . . . . 0.3(5) ?
    C12 N3 C13 C14 . . . . -177.5(4) ?
    C11 N4 C13 N3 . . . . -0.7(5) ?
    C11 N4 C13 C14 . . . . 177.2(4) ?
    N3 C13 C14 C15 . . . . 27.2(6) ?
    N4 C13 C14 C15 . . . . -150.5(4) ?
    N3 C13 C14 C19 . . . . -158.0(4) ?
    N4 C13 C14 C19 . . . . 24.4(6) ?
    C19 C14 C15 C16 . . . . -0.1(6) ?
    C13 C14 C15 C16 . . . . 174.9(4) ?
    C14 C15 C16 C17 . . . . -0.6(6) ?
    C15 C16 C17 O1 . . . . -178.4(4) ?
    C15 C16 C17 C18 . . . . 1.7(6) ?
    O1 C17 C18 C19 . . . . 178.1(4) ?
    C16 C17 C18 C19 . . . . -2.1(7) ?
    C17 C18 C19 C14 . . . . 1.4(7) ?
    C15 C14 C19 C18 . . . . -0.3(7) ?
    C13 C14 C19 C18 . . . . -175.3(4) ?
    C24 N5 C20 C21 . . . . -0.3(5) ?
    Cd N5 C20 C21 . . . . 174.6(3) ?
    N5 C20 C21 C22 . . . . -0.6(6) ?
    C20 C21 C22 C23 . . . . 0.3(6) ?
    C21 C22 C23 C24 . . . . 0.7(5) ?
    C21 C22 C23 C31 . . . . -178.9(4) ?
    C20 N5 C24 C23 . . . . 1.3(5) ?
    Cd N5 C24 C23 . . . . -174.0(2) ?
    C20 N5 C24 C25 . . . . -177.9(3) ?
    Cd N5 C24 C25 . . . . 6.8(4) ?
    C22 C23 C24 N5 . . . . -1.5(5) ?
    C31 C23 C24 N5 . . . . 178.1(3) ?
    C22 C23 C24 C25 . . . . 177.7(3) ?
    C31 C23 C24 C25 . . . . -2.7(5) ?
    C26 N6 C25 C29 . . . . -1.6(5) ?
    Cd N6 C25 C29 . . . . 173.1(3) ?
    C26 N6 C25 C24 . . . . 176.9(3) ?
    Cd N6 C25 C24 . . . . -8.4(4) ?
    N5 C24 C25 N6 . . . . 1.0(4) ?
    C23 C24 C25 N6 . . . . -178.2(3) ?
    N5 C24 C25 C29 . . . . 179.6(3) ?
    C23 C24 C25 C29 . . . . 0.4(5) ?
    C25 N6 C26 C27 . . . . 0.3(6) ?
    Cd N6 C26 C27 . . . . -173.8(3) ?
    N6 C26 C27 C28 . . . . 1.3(7) ?
    C26 C27 C28 C29 . . . . -1.6(7) ?
    C27 C28 C29 C25 . . . . 0.4(6) ?
    C27 C28 C29 C30 . . . . -179.6(4) ?
    N6 C25 C29 C28 . . . . 1.3(5) ?
    C24 C25 C29 C28 . . . . -177.3(3) ?
    N6 C25 C29 C30 . . . . -178.7(3) ?
    C24 C25 C29 C30 . . . . 2.7(5) ?
    C32 N8 C30 C31 . . . . 0.2(4) ?
    C32 N8 C30 C29 . . . . -179.7(4) ?
    C28 C29 C30 C31 . . . . 176.4(4) ?
    C25 C29 C30 C31 . . . . -3.6(5) ?
    C28 C29 C30 N8 . . . . -3.7(6) ?
    C25 C29 C30 N8 . . . . 176.3(4) ?
    N8 C30 C31 N7 . . . . 0.1(4) ?
    C29 C30 C31 N7 . . . . 180.0(3) ?
    N8 C30 C31 C23 . . . . -178.6(3) ?
    C29 C30 C31 C23 . . . . 1.3(6) ?
    C32 N7 C31 C30 . . . . -0.3(4) ?
    C32 N7 C31 C23 . . . . 178.2(4) ?
    C22 C23 C31 C30 . . . . -178.5(3) ?
    C24 C23 C31 C30 . . . . 1.9(5) ?
    C22 C23 C31 N7 . . . . 3.2(6) ?
    C24 C23 C31 N7 . . . . -176.4(3) ?
    C30 N8 C32 N7 . . . . -0.4(4) ?
    C30 N8 C32 C33 . . . . 176.7(3) ?
    C31 N7 C32 N8 . . . . 0.5(4) ?
    C31 N7 C32 C33 . . . . -176.6(3) ?
    N8 C32 C33 C34 . . . . 25.9(6) ?
    N7 C32 C33 C34 . . . . -157.3(4) ?
    N8 C32 C33 C38 . . . . -150.9(4) ?
    N7 C32 C33 C38 . . . . 25.9(6) ?
    C38 C33 C34 C35 . . . . 1.3(7) ?
    C32 C33 C34 C35 . . . . -175.6(4) ?
    C33 C34 C35 C36 . . . . 0.7(7) ?
    C34 C35 C36 O2 . . . . 179.6(4) ?
    C34 C35 C36 C37 . . . . -2.2(7) ?
    O2 C36 C37 C38 . . . . 179.9(4) ?
    C35 C36 C37 C38 . . . . 1.8(7) ?
    C36 C37 C38 C33 . . . . 0.2(7) ?
    C34 C33 C38 C37 . . . . -1.7(7) ?
    C32 C33 C38 C37 . . . . 175.1(4) ?
    C39' O3 C39 O4 . . . . 0E1(5)
                                 ?
    Cd O3 C39 O4 . . . . 13.2(4) ?
    C39' O3 C39 C40 . . . . 0E1(10)
                                   ?
    Cd O3 C39 C40 . . . . -170.0(3) ?
    C39' O4 C39 O3 . . . . 0E1(4)
                                 ?
    Cd O4 C39 O3 . . . . -11.9(4) ?
    C39' O4 C39 C40 . . . . 0E1(10)
                                   ?
    Cd O4 C39 C40 . . . . 171.8(4) ?
    O3 C39 C40 C41 . . . . 130.4(6) ?
    O4 C39 C40 C41 . . . . -52.9(7) ?
    C39 C40 C41 C42 . . . . -174.6(4) ?
    C42' O6 C42 O5 . . . . 0E1(10)
                                  ?
    C42' O6 C42 C41 . . . . 0E1(3)
                                  ?
    C42' O5 C42 O6 . . . . 0E1(10)
                                  ?
    Cd O5 C42 O6 1_655 . . . 16.1(5) ?
    C42' O5 C42 C41 . . . . 0(19) ?
    Cd O5 C42 C41 1_655 . . . -154.0(5) ?
    C40 C41 C42 O6 . . . . 176.2(6) ?
    C40 C41 C42 O5 . . . . -12.4(9) ?
    C39 O3 C39' O4 . . . . 0E1(5)
                                 ?
    Cd O3 C39' O4 . . . . 13.2(4) ?
    C39 O3 C39' C40' . . . . 0E1(10)
                                    ?
    Cd O3 C39' C40' . . . . -145.2(8) ?
    C39 O4 C39' O3 . . . . 0E1(4)
                                 ?
    Cd O4 C39' O3 . . . . -11.9(4) ?
    C39 O4 C39' C40' . . . . 0E1(10)
                                    ?
    Cd O4 C39' C40' . . . . 152.2(5) ?
    O3 C39' C40' C41' . . . . -21.0(16) ?
    O4 C39' C40' C41' . . . . 177.3(10) ?
    C39' C40' C41' C42' . . . . -175.4(7) ?
    C42 O6 C42' O5 . . . . 0E1(10)
                                  ?
    C42 O6 C42' C41' . . . . 0E1(2)
                                   ?
    C42 O5 C42' O6 . . . . 0E1(10)
                                  ?
    Cd O5 C42' O6 1_655 . . . 16.1(5) ?
    C42 O5 C42' C41' . . . . 0E1(2)
                                   ?
    Cd O5 C42' C41' 1_655 . . . -176.4(5) ?
    C40' C41' C42' O6 . . . . -61.2(13) ?
    C40' C41' C42' O5 . . . . 134.2(10) ?
loop_
    _geom_hbond_atom_site_label_D
    _geom_hbond_atom_site_label_H
    _geom_hbond_atom_site_label_A
    _geom_hbond_site_symmetry_A
    _geom_hbond_distance_DH
    _geom_hbond_distance_HA
    _geom_hbond_distance_DA
    _geom_hbond_angle_DHA
    _geom_hbond_publ_flag
    O1 H1O O6 1_456 0.84 1.86 2.659(5) 161 y
    O2 H2O O4 1_554 0.84 1.83 2.663(5) 172 y
    N3 H3n O5 2_757 0.86 2.15 2.893(6) 144 y
    N7 H7n O3 2_756 0.86 2.06 2.785(6) 141 y
    C3 H3 O5 2_757 0.93 2.48 3.309(5) 148 y
    C22 H22 O3 2_756 0.93 2.57 3.360(5) 143 y
    C28 H28 O2 2_765 0.93 2.55 3.390(6) 150 y
    C2 H2 Cg1 2_756 0.93 2.75 3.445(5) 133 y
    C21 H21 Cg2 2_657 0.93 2.79 3.554(5) 140 y
