# Supplementary material for: catena-Poly[[bis­[4-(1H-imidazo[4,5-f][1,10]phenanthrolin-2-yl)phenol]cadmium(II)]-μ-fumarato]
Source: Acta Crystallogr Sect E Struct Rep Online. 2009 Jul 8;65(Pt 8):m885–6. doi: 10.1107/S1600536809024246 (PMC2977095; doi:10.1107/S1600536809024246)
Supplement: Supplementary file 2 [file e-65-0m885-Isup2.hkl]

#
# h,k,l, Fc-squared, Fo-squared, sigma(Fo-squared) and status flag
#
data_I
_shelx_title ' shi in P -1'
_shelx_refln_list_code          4
_shelx_F_calc_maximum      197.94
_exptl_crystal_F_000       860.00
_reflns_d_resolution_high  0.7998
 
loop_
 _symmetry_equiv_pos_as_xyz
 'x, y, z'
 '-x, -y, -z'
 
_cell_length_a     9.5596
_cell_length_b    13.5628
_cell_length_c    15.8934
_cell_angle_alpha  64.756
_cell_angle_beta   77.142
_cell_angle_gamma  72.929
 
_shelx_F_squared_multiplier     1.000
 
loop_
 _refln_index_h
 _refln_index_k
 _refln_index_l
 _refln_F_squared_calc
 _refln_F_squared_meas
 _refln_F_squared_sigma
 _refln_observed_status
   4   0   0     3526.23     3355.79     42.58 o
   5   0   0     4149.40     4148.75     77.40 o
   6   0   0       87.58       82.57     15.00 o
   7   0   0     1587.87     1601.40     37.60 o
   8   0   0      279.39      271.73     29.05 o
   9   0   0      267.14      274.52     24.15 o
  10   0   0      494.06      541.83     25.48 o
  11   0   0       42.78       32.16     22.62 o
 -11   1   0      154.17      150.92     22.96 o
 -10   1   0      267.94      296.02     22.61 o
  -9   1   0      132.93      104.63     21.52 o
  -8   1   0      378.85      351.21     23.63 o
  -7   1   0       89.80      107.73     18.15 o
  -6   1   0     1172.08      931.57     34.62 o
  -5   1   0      385.60      370.08     23.48 o
  -4   1   0     1072.79      920.67     26.86 o
  -3   1   0      168.42      173.19     11.53 o
  -2   1   0    38481.71    37877.84    392.76 o
   5   1   0      976.98     1270.75     23.27 o
   6   1   0      759.61      762.42     21.90 o
   7   1   0      104.38      128.97     36.01 o
   8   1   0      202.88      188.63     20.21 o
   9   1   0     1610.35     1510.60     44.37 o
  10   1   0        6.45       74.14     18.76 o
  11   1   0      378.76      399.58     24.69 o
 -10   2   0        0.16       18.24     24.15 o
  -9   2   0      293.95      282.26     37.60 o
  -8   2   0       49.92       61.71     19.24 o
  -7   2   0      426.06      465.98     32.23 o
  -6   2   0     2399.27     2212.12     47.75 o
  -5   2   0      908.19     1309.32     23.87 o
  -4   2   0     4734.44     4503.84     64.07 o
  -3   2   0      732.40      962.14     17.85 o
  -2   2   0      171.12      134.10     16.32 o
  -1   2   0     6488.31     6474.00     36.61 o
   2   2   0    35475.10    35340.21    402.31 o
   3   2   0      427.66      609.36     13.67 o
   4   2   0     4644.29     4428.62     50.14 o
   5   2   0     3462.04     3498.64     51.73 o
   6   2   0     1028.65      900.69     23.05 o
   7   2   0        5.15        2.21     12.58 o
   8   2   0     1395.41     1459.40     27.05 o
   9   2   0      244.54      219.63     18.76 o
  10   2   0      490.35      497.27     23.41 o
  11   2   0      159.88      156.68     21.02 o
 -10   3   0      253.06      364.95     29.40 o
  -9   3   0       65.40       68.31     21.79 o
  -8   3   0       43.88       79.59     30.24 o
  -7   3   0     1460.51     1453.66     46.16 o
  -6   3   0      139.25      144.02     19.90 o
  -5   3   0     3182.70     3116.04     35.84 o
  -4   3   0      111.03      128.45     13.37 o
  -3   3   0        1.73       -2.09     12.86 o
  -2   3   0     6753.60     6619.53     49.94 o
  -1   3   0     5330.10     4980.98     29.82 o
   0   3   0      953.34     1138.52     16.99 o
   1   3   0        1.33        6.39      5.97 o
   2   3   0      162.44      193.10      5.47 o
   3   3   0        5.04       27.40      8.31 o
   4   3   0      907.31      806.16     25.27 o
   5   3   0     2375.69     2672.74     42.91 o
   6   3   0       56.78       40.05     13.77 o
   7   3   0      937.98      921.34     30.64 o
   8   3   0      236.21      210.70     19.46 o
   9   3   0      991.49      958.73     30.41 o
  10   3   0      632.45      652.12     31.21 o
  11   3   0        0.32       -0.67     18.64 o
 -10   4   0      691.47      671.89     35.42 o
  -9   4   0       52.36       51.73     35.42 o
  -8   4   0       14.69       -5.17     32.63 o
  -7   4   0      379.48      358.36     22.66 o
  -6   4   0     2782.55     2630.02     38.75 o
  -5   4   0       90.17      132.24     17.51 o
  -4   4   0       12.40       22.74     11.45 o
  -3   4   0     8670.83     8257.07    100.19 o
  -2   4   0      723.36      588.06     17.51 o
  -1   4   0     2587.31     2339.53     31.87 o
   0   4   0     4801.34     4807.11     36.78 o
   1   4   0     5778.61     5590.87     82.17 o
   2   4   0     6246.24     6081.25     26.54 o
   3   4   0     1484.70     1343.44     18.19 o
   4   4   0     5161.61     4873.28     32.38 o
   5   4   0      253.62      262.09     11.67 o
   6   4   0      729.19      675.33     16.57 o
   7   4   0     1113.53     1078.77     25.98 o
   8   4   0      155.31      151.45     20.69 o
   9   4   0     1088.20     1075.28     25.85 o
  10   4   0        7.38       73.25     17.38 o
  11   4   0      348.61      390.37     23.17 o
  -9   5   0       43.70       66.06     38.20 o
  -8   5   0      136.84      147.63     37.80 o
  -7   5   0       74.64       97.12     22.25 o
  -6   5   0      999.38     1009.16     29.46 o
  -5   5   0      188.38      257.97     24.69 o
  -4   5   0      498.65      514.08     16.57 o
  -3   5   0      273.83      307.45     18.35 o
  -2   5   0     3242.20     3354.27     35.44 o
  -1   5   0     1907.37     1846.25     40.39 o
   0   5   0        6.53       18.94     11.92 o
   1   5   0     1715.52     1734.39     26.34 o
   2   5   0      693.18      563.14     14.99 o
   3   5   0     4374.46     4593.45     88.28 o
   4   5   0       88.43      113.31      8.47 o
   5   5   0     4007.03     3941.52     28.78 o
   6   5   0     3250.55     3017.90     28.55 o
   7   5   0        0.11       14.62     12.04 o
   8   5   0      275.23      269.51     19.98 o
   9   5   0       22.97       22.17     24.27 o
  10   5   0      529.67      508.71     38.02 o
  11   5   0      345.04      341.94     23.18 o
  -9   6   0       16.68       13.13     41.39 o
  -8   6   0        0.85       12.34     37.01 o
  -7   6   0      536.46      591.00     28.44 o
  -6   6   0        5.63        2.09     19.68 o
  -5   6   0      696.64      787.08     21.14 o
  -4   6   0      317.99      349.46     18.84 o
  -3   6   0     1162.02     1079.27     20.57 o
  -2   6   0     1078.97     1101.50     16.32 o
  -1   6   0     1095.30     1228.35     16.36 o
   0   6   0      402.82      359.60     13.33 o
   1   6   0     3524.23     3889.01     40.05 o
   2   6   0     1205.00     1299.06     17.12 o
   3   6   0     6025.96     6001.70    112.02 o
   4   6   0        2.94       12.79      6.58 o
   5   6   0     1081.46     1336.08     17.77 o
   6   6   0      280.29      241.41     12.86 o
   7   6   0     1436.14     1576.84     28.26 o
   8   6   0       98.08      110.14     18.02 o
   9   6   0      277.51      252.73     21.59 o
  10   6   0      394.30      374.90     25.43 o
  11   6   0        0.01        4.30     24.46 o
  -8   7   0      173.05      184.24     43.37 o
  -7   7   0       59.67      110.23     39.00 o
  -6   7   0      401.02      394.37     25.21 o
  -5   7   0      444.33      453.99     60.69 o
  -4   7   0      849.02      836.45     24.01 o
  -3   7   0      263.92      250.65     16.00 o
  -2   7   0       24.75       21.93     10.49 o
  -1   7   0     1076.53      928.51     17.54 o
   0   7   0      379.32      530.51     16.50 o
   1   7   0        2.05       37.04     15.96 o
   2   7   0     1806.46     1848.67     37.30 o
   3   7   0      770.81      753.82     22.00 o
   4   7   0      698.64      616.34     10.27 o
   5   7   0       44.44       67.78      7.96 o
   6   7   0     2531.35     2482.51     31.75 o
   7   7   0     1846.43     1784.02     90.73 o
   8   7   0       28.12       46.67     15.96 o
   9   7   0      187.14      169.17     19.14 o
  10   7   0       31.30       64.25     20.69 o
  11   7   0      639.88      713.50     54.92 o
  -8   8   0       78.79      124.55     46.16 o
  -7   8   0      132.63      137.29     44.57 o
  -6   8   0      612.86      635.90     48.95 o
  -5   8   0       12.96        6.16     19.76 o
  -4   8   0      196.29      193.35     23.48 o
  -3   8   0      122.06      106.10     15.37 o
  -2   8   0      964.15      916.10     22.35 o
  -1   8   0      831.74      734.45     24.82 o
   0   8   0        0.19        3.17     15.07 o
   1   8   0     1948.59     2017.65     37.73 o
   2   8   0       91.05       83.48      9.63 o
   3   8   0      433.86      424.50     13.10 o
   4   8   0      154.36      159.36     11.66 o
   5   8   0      677.78      666.23     25.72 o
   6   8   0     1092.28     1017.95     17.15 o
   7   8   0       46.43       38.38     11.66 o
   8   8   0       14.05       16.63     14.09 o
   9   8   0      192.66      192.44     19.20 o
  10   8   0      185.53      250.70     40.59 o
  11   8   0     1055.59     1060.89     61.28 o
  -7   9   0       56.57       94.71     46.56 o
  -6   9   0        4.65       19.50     42.98 o
  -5   9   0      172.16      186.63     44.17 o
  -4   9   0      540.55      557.69     26.46 o
  -3   9   0       84.92       65.72     20.29 o
  -2   9   0      352.53      315.56     21.57 o
  -1   9   0       52.75       42.18     37.01 o
   0   9   0     1542.74     1664.43     65.06 o
   1   9   0      185.13      172.22     14.94 o
   2   9   0     1444.61     1405.19     26.59 o
   3   9   0      931.45      770.14     24.99 o
   4   9   0      520.62      501.33     11.34 o
   5   9   0      751.49      849.99     42.18 o
   6   9   0        2.69       -0.40     29.45 o
   7   9   0      688.59      717.87     43.37 o
   8   9   0      209.70      271.39     38.20 o
   9   9   0        9.43       29.45     34.22 o
  10   9   0      813.84      867.10     54.12 o
  -6  10   0       41.67       94.31     44.97 o
  -5  10   0      164.45      161.16     46.16 o
  -4  10   0        4.60        2.79     42.18 o
  -3  10   0      469.52      503.59     42.78 o
  -2  10   0       35.26       22.82     20.30 o
  -1  10   0      356.21      375.08     28.65 o
   0  10   0     1455.19     1545.75     35.47 o
   1  10   0      477.87      415.22     23.62 o
   2  10   0      269.91      219.02     15.55 o
   3  10   0        0.05        6.66     10.08 o
   4  10   0      250.58      229.21      9.93 o
   5  10   0      214.10      258.66     35.42 o
   6  10   0      291.67      245.53     34.62 o
   7  10   0      788.61      797.46     46.56 o
   8  10   0        1.02       27.06     35.81 o
   9  10   0       27.85       54.92     34.62 o
  10  10   0       81.70      159.17     42.18 o
  -6  11   0      117.21      105.45     48.95 o
  -5  11   0       20.59       11.14     43.37 o
  -4  11   0      294.37      311.58     46.56 o
  -3  11   0       20.08       13.53     42.58 o
  -2  11   0       25.13       24.43     21.81 o
  -1  11   0      786.13      809.40     30.85 o
   0  11   0       39.74       22.76     21.32 o
   1  11   0     1230.23     1142.26     56.90 o
   2  11   0       45.21       43.06     13.74 o
   3  11   0      371.62      385.57     15.20 o
   4  11   0      718.21      719.80     14.19 o
   5  11   0        0.69       13.53     33.43 o
   6  11   0      660.58      647.84     47.35 o
   7  11   0       26.38       47.75     37.01 o
   8  11   0      393.26      405.50     46.16 o
   9  11   0       45.66       23.48     39.79 o
  -5  12   0      126.37      125.75     50.54 o
  -4  12   0       39.36       67.25     46.56 o
  -3  12   0        1.46       17.11     44.97 o
  -2  12   0       23.74       31.16     21.86 o
  -1  12   0      144.50      103.57     24.15 o
   0  12   0      519.19      535.46     30.19 o
   1  12   0      508.23      433.19     32.43 o
   2  12   0       48.14       60.01     15.41 o
   3  12   0      167.22      148.04     15.11 o
   4  12   0        9.94       -6.56     21.89 o
   5  12   0      503.08      529.94     51.73 o
   6  12   0       14.72       25.07     34.62 o
   7  12   0      156.77      151.22     39.40 o
   8  12   0      115.84      158.78     39.79 o
   9  12   0        0.45      -20.69     37.01 o
  -3  13   0        7.41       58.89     48.15 o
  -2  13   0       35.77       36.21     40.59 o
  -1  13   0       18.44       -9.95     28.65 o
   0  13   0      273.05      320.29     28.94 o
   1  13   0        0.87       38.20     32.23 o
   2  13   0       84.26      103.46     31.44 o
   3  13   0       27.24       20.69     31.83 o
   4  13   0      291.91      309.59     40.19 o
   5  13   0      205.60      201.66     30.64 o
   6  13   0       49.81       64.35     26.41 o
   7  13   0       88.23       96.70     42.98 o
   8  13   0        4.23       19.50     41.39 o
  -2  14   0       20.82        1.19     42.98 o
  -1  14   0       76.17       50.46     26.28 o
   0  14   0        4.04       31.04     32.23 o
   1  14   0      122.15      149.23     35.42 o
   2  14   0       12.73      -10.74     33.43 o
   3  14   0        1.65      -14.33     30.64 o
   4  14   0       52.88       79.59     37.01 o
   5  14   0        8.73       37.49     27.38 o
   6  14   0      202.24      235.59     30.17 o
   7  14   0        5.24      -17.07     26.86 o
   1  15   0       28.48       62.87     35.02 o
   2  15   0       24.01        7.56     36.21 o
   3  15   0       41.88       66.85     37.01 o
   4  15   0        6.94      -20.69     34.62 o
  -6 -14   1      121.53      161.46     31.20 o
  -5 -14   1       80.78      113.81     43.37 o
  -4 -14   1      184.18      208.12     40.59 o
  -3 -14   1       51.19      132.11     35.02 o
  -2 -14   1       38.17       14.72     33.82 o
  -1 -14   1        0.95       -3.58     33.03 o
   0 -14   1       39.50       59.29     35.02 o
   1 -14   1        9.26        9.27     26.74 o
  -7 -13   1       24.22       -3.68     29.32 o
  -6 -13   1       43.34       40.08     32.43 o
  -5 -13   1      214.92      255.27     28.35 o
  -4 -13   1        1.72        0.80     35.81 o
  -3 -13   1      130.53      118.98     36.21 o
  -2 -13   1       69.21      108.64     33.03 o
  -1 -13   1      250.25      245.92     36.21 o
   0 -13   1       54.80       69.64     32.63 o
   1 -13   1       18.66       18.66     25.53 o
   2 -13   1       32.18       13.53     42.98 o
   3 -13   1        6.42      -16.32     43.77 o
  -8 -12   1      132.00      120.97     40.19 o
  -7 -12   1       71.20       71.23     37.01 o
  -6 -12   1      110.94      127.54     25.59 o
  -5 -12   1       12.32       13.42     24.72 o
  -4 -12   1      231.63      234.38     34.22 o
  -3 -12   1      205.61      260.65     36.21 o
  -2 -12   1       28.58       44.97     30.64 o
  -1 -12   1       63.97      105.45     31.04 o
   0 -12   1       64.86       59.21     38.80 o
   1 -12   1      246.29      245.74     27.52 o
   2 -12   1       67.17       96.60     25.32 o
   3 -12   1      197.11      228.41     47.35 o
   4 -12   1        4.88       11.54     44.57 o
  -9 -11   1      265.70      292.48     44.57 o
  -8 -11   1        9.57       26.26     37.41 o
  -7 -11   1      219.95      216.08     40.59 o
  -6 -11   1       95.48      122.96     37.01 o
  -5 -11   1      232.11      227.74     35.22 o
  -4 -11   1      675.08      651.80     31.50 o
  -3 -11   1      295.98      233.55     47.75 o
  -2 -11   1      219.82      194.65     16.01 o
  -1 -11   1        0.12        7.56     26.66 o
   0 -11   1      144.26      195.11     25.21 o
   1 -11   1      182.42      161.32     24.83 o
   2 -11   1       81.10       87.83     39.79 o
   3 -11   1      445.96      290.09     44.57 o
   4 -11   1      133.20      175.89     44.17 o
   5 -11   1       31.16       36.21     43.37 o
  -9 -10   1        0.71        5.57     35.81 o
  -8 -10   1      266.45      387.19     42.98 o
  -7 -10   1       50.15       73.62     33.43 o
  -6 -10   1      182.23      219.26     34.22 o
  -5 -10   1      404.10      468.77     37.80 o
  -4 -10   1        0.02      -21.86     21.21 o
  -3 -10   1      864.24      812.25     22.03 o
  -2 -10   1       29.26       38.13     12.44 o
  -1 -10   1      311.40      369.28     32.23 o
   0 -10   1      371.84      304.64     24.36 o
   1 -10   1       24.88       26.30     21.34 o
   2 -10   1     1056.63     1010.09     32.69 o
   3 -10   1        4.53       -1.25     20.61 o
   4 -10   1      238.69      304.02     43.77 o
   5 -10   1       65.27       83.17     41.78 o
   6 -10   1       34.00       51.73     42.98 o
 -10  -9   1      166.83      180.26     40.59 o
  -9  -9   1      720.78      633.91     45.36 o
  -8  -9   1      553.40      561.49     44.57 o
  -7  -9   1      450.88      476.33     38.20 o
  -6  -9   1       70.59       84.76     30.24 o
  -5  -9   1       74.46      107.04     28.65 o
  -4  -9   1      240.84      263.83     31.04 o
  -3  -9   1     1119.64     1155.98     46.82 o
  -2  -9   1      137.75      129.26     11.54 o
  -1  -9   1     1465.87     1651.43     46.16 o
   0  -9   1       51.37       39.10     20.31 o
   1  -9   1      861.74      846.01     30.44 o
   2  -9   1      640.56      682.40     32.83 o
   3  -9   1      501.18      525.75     26.25 o
   4  -9   1      224.06      277.16     24.29 o
   5  -9   1       11.71       32.23     39.00 o
   6  -9   1      222.74      213.29     43.77 o
   7  -9   1       15.27       68.05     44.17 o
 -10  -8   1      233.04      278.16     41.78 o
  -9  -8   1     1057.91      914.45     50.54 o
  -8  -8   1      310.17      301.23     17.11 o
  -7  -8   1      951.55      832.90     74.41 o
  -6  -8   1      151.05      190.21     32.23 o
  -5  -8   1      316.01      267.80     20.45 o
  -4  -8   1     1943.84     1922.44     76.01 o
  -3  -8   1       20.01       27.10      5.42 o
  -2  -8   1     1975.83     1885.49     32.12 o
  -1  -8   1       86.42       90.26     16.49 o
   0  -8   1      294.83      324.36     23.34 o
   1  -8   1     2156.43     2256.15     34.64 o
   2  -8   1      452.46      460.92     19.96 o
   3  -8   1      674.24      621.44     21.35 o
   4  -8   1       28.42       46.74     18.86 o
   5  -8   1      116.64      136.13     22.59 o
   6  -8   1      112.83      111.42     40.99 o
   7  -8   1       37.06       23.48     40.59 o
   8  -8   1      142.30      115.40     47.75 o
 -11  -7   1        2.28       23.48     39.79 o
 -10  -7   1      897.64      889.38     51.73 o
  -9  -7   1       37.47       32.26     16.87 o
  -8  -7   1      951.09     1053.99     27.26 o
  -7  -7   1     1236.38     1154.41     55.91 o
  -6  -7   1        1.86       11.12     14.52 o
  -5  -7   1      733.18      653.27     22.10 o
  -4  -7   1      574.23      689.88     28.95 o
  -3  -7   1     5748.05     6050.05     74.79 o
  -2  -7   1      669.64      587.22     15.68 o
  -1  -7   1       40.18      111.16     17.01 o
   0  -7   1     1242.10     1175.08     23.27 o
   1  -7   1       47.51       44.63     11.76 o
   2  -7   1     1841.38     1844.61     27.10 o
   3  -7   1       37.51       41.10     14.23 o
   4  -7   1        9.50        3.00     14.99 o
   5  -7   1      174.38      128.97     21.42 o
   6  -7   1       28.06       41.45     22.17 o
   7  -7   1      758.84      719.86     50.14 o
   8  -7   1        0.58        1.59     39.00 o
 -11  -6   1      446.01      530.73     33.77 o
 -10  -6   1      238.83      186.80     21.92 o
  -9  -6   1      165.78      160.46     19.95 o
  -8  -6   1      533.74      559.87     33.23 o
  -7  -6   1       50.46       54.31     12.31 o
  -6  -6   1     1143.58     1122.45     27.32 o
  -5  -6   1      135.13      146.44      8.02 o
  -4  -6   1     2960.96     2999.56     49.73 o
  -3  -6   1     4772.43     5080.82     57.90 o
  -2  -6   1      369.39      290.85      9.58 o
  -1  -6   1      266.79      356.41     18.26 o
   0  -6   1        3.82        9.70     11.36 o
   1  -6   1     5180.27     4894.08     58.11 o
   2  -6   1      175.56      160.14     13.88 o
   3  -6   1      252.64      225.37     15.34 o
   4  -6   1       43.35       59.23     14.31 o
   5  -6   1      432.59      393.53     18.42 o
   6  -6   1     1004.06     1058.85     43.37 o
   7  -6   1       37.18      105.05     35.81 o
   8  -6   1      251.36      284.92     40.99 o
   9  -6   1      124.74      153.60     42.18 o
 -11  -5   1      343.00      345.23     29.66 o
 -10  -5   1        0.25       10.96     16.62 o
  -9  -5   1      714.19      695.66     25.87 o
  -8  -5   1       27.43       51.61     16.05 o
  -7  -5   1     1617.99     1622.44     24.01 o
  -6  -5   1      850.36      849.98     17.08 o
  -5  -5   1       69.98       66.64      9.09 o
  -4  -5   1     4058.82     4009.20     35.74 o
  -3  -5   1      309.61      341.79     20.89 o
  -2  -5   1     1513.27     1405.81     27.13 o
  -1  -5   1     3962.94     4103.80     61.88 o
   0  -5   1      328.45      312.08     23.88 o
   1  -5   1       83.85      118.78     10.94 o
   2  -5   1     3539.98     3752.47     74.27 o
   3  -5   1     1536.07     1394.82     21.48 o
   4  -5   1      138.21      181.84     14.27 o
   5  -5   1      221.71      211.83     15.35 o
   6  -5   1      809.99      763.08     26.46 o
   7  -5   1      184.14      186.04     23.23 o
   8  -5   1      180.29      217.27     36.61 o
   9  -5   1        4.05       53.72     37.80 o
 -11  -4   1        0.07       -7.81     18.75 o
 -10  -4   1      417.87      392.88     23.67 o
  -9  -4   1      212.16      211.14     17.86 o
  -8  -4   1     1107.09     1231.25     46.96 o
  -7  -4   1      983.42      943.88     20.11 o
  -6  -4   1       72.91       85.07     10.87 o
  -5  -4   1     3040.56     3048.66     27.97 o
  -4  -4   1     1249.51     1081.26     13.83 o
  -3  -4   1     8984.97     9174.82    106.05 o
  -2  -4   1     4635.81     4358.16     35.78 o
  -1  -4   1     1762.10     2045.94     25.56 o
   0  -4   1     2331.28     2487.17     22.64 o
   1  -4   1      311.66      399.07     15.77 o
   2  -4   1    11253.13    11176.66     55.05 o
   3  -4   1       74.80       64.34     14.79 o
   4  -4   1      133.01      158.42     12.56 o
   5  -4   1      878.50      862.28     36.10 o
   6  -4   1      773.92      756.82     28.06 o
   7  -4   1      659.03      597.88     24.47 o
   8  -4   1      118.10      127.34     33.43 o
   9  -4   1       75.30       67.25     36.21 o
  10  -4   1       16.08       41.06     26.13 o
 -11  -3   1       82.02       95.43     20.80 o
 -10  -3   1      257.76      279.66     20.57 o
  -9  -3   1      183.63      126.19     17.12 o
  -8  -3   1      959.30      961.10     31.25 o
  -7  -3   1      121.16      130.77     17.34 o
  -6  -3   1     1040.99     1108.43     19.29 o
  -5  -3   1      814.64      853.86     15.61 o
  -4  -3   1     4657.49     4456.27     26.78 o
  -3  -3   1     3473.45     3399.18     19.17 o
  -2  -3   1     2710.49     2784.35     35.81 o
  -1  -3   1      178.67      168.53     13.33 o
   0  -3   1       73.50       82.61     10.02 o
   1  -3   1     2973.33     3102.51     33.63 o
   2  -3   1       84.36      100.12     13.43 o
   3  -3   1      453.89      516.99     13.22 o
   4  -3   1     5095.24     5366.38     78.00 o
   5  -3   1        0.51        5.97     13.24 o
   6  -3   1     2172.30     2127.02     53.32 o
   7  -3   1      410.35      313.57     32.63 o
   8  -3   1       95.96       92.32     31.04 o
   9  -3   1       99.48      113.61     23.75 o
  10  -3   1      129.12      125.95     22.48 o
 -11  -2   1       20.06       27.43     19.82 o
 -10  -2   1       28.77       30.38     17.60 o
  -9  -2   1     1193.87     1197.54     27.63 o
  -8  -2   1       86.23       80.59     15.53 o
  -7  -2   1     1917.68     1856.79     33.75 o
  -6  -2   1     2058.75     2044.19     44.57 o
  -5  -2   1     1340.58     1158.79     32.63 o
  -4  -2   1     2783.59     2889.90     73.82 o
  -3  -2   1       27.23       22.68     14.33 o
  -2  -2   1    17341.78    15893.92    267.41 o
   1  -2   1       18.55       33.45     10.27 o
   2  -2   1      342.54      391.08     13.43 o
   3  -2   1     7010.00     6475.64     37.13 o
   4  -2   1      689.52      981.52     18.63 o
   5  -2   1     1467.26     1487.07     23.72 o
   6  -2   1      593.39      512.54     28.25 o
   7  -2   1      289.83      324.32     29.05 o
   8  -2   1      853.90      900.53     39.40 o
   9  -2   1       13.54       44.17     22.10 o
  10  -2   1      209.71      190.01     22.20 o
 -11  -1   1        1.06       14.06     20.49 o
 -10  -1   1      312.88      305.43     21.27 o
  -9  -1   1      206.93      185.57     21.95 o
  -8  -1   1      525.54      591.51     24.76 o
  -7  -1   1     2069.60     1900.86     34.19 o
  -6  -1   1      191.19      274.15     46.96 o
  -5  -1   1      332.36      300.58     27.46 o
  -4  -1   1     1818.83     1633.13     32.63 o
  -3  -1   1      396.15      376.45     18.31 o
  -2  -1   1     1069.77      929.18     17.91 o
   2  -1   1     3303.10     3914.88     31.04 o
   3  -1   1     4343.83     4352.92     27.69 o
   4  -1   1    15814.00    15949.46     58.79 o
   5  -1   1      699.93      775.18     27.06 o
   6  -1   1        2.07        7.56     19.50 o
   7  -1   1     1201.49     1110.87     43.97 o
   8  -1   1      638.33      537.84     24.97 o
   9  -1   1      239.78      242.66     19.75 o
  10  -1   1      255.05      254.51     22.39 o
  11  -1   1       74.62       98.34     21.28 o
 -11   0   1      219.24      257.08     23.67 o
 -10   0   1      140.56      148.55     20.17 o
  -9   0   1      260.38      226.15     24.05 o
  -8   0   1     1365.39     1532.49     33.77 o
  -7   0   1      101.58       89.85     25.87 o
  -6   0   1     2452.40     2523.73     34.74 o
  -5   0   1     1005.63      943.45     21.81 o
  -4   0   1     4881.81     4444.53     35.87 o
   3   0   1    30356.12    30517.63    368.49 o
   4   0   1     3101.34     5088.39     46.96 o
   5   0   1     1417.84     1418.64     31.04 o
   6   0   1        8.49       13.23     13.19 o
   7   0   1      722.26      682.45     23.50 o
   8   0   1      315.48      343.86     21.79 o
   9   0   1      703.24      749.92     26.69 o
  10   0   1        0.14        2.06     18.77 o
  11   0   1      314.36      358.56     24.86 o
 -11   1   1      288.77      257.21     23.97 o
 -10   1   1       80.11       60.66     23.27 o
  -9   1   1      742.24      708.29     30.11 o
  -8   1   1      324.04      341.49     27.46 o
  -7   1   1     1050.28     1003.14     27.84 o
  -6   1   1      152.40      229.10     17.72 o
  -5   1   1      446.68      414.25     25.07 o
  -4   1   1     2530.73     2594.93     41.78 o
  -3   1   1      117.37       78.79     17.11 o
  -2   1   1     1241.10     1064.48     22.28 o
   5   1   1     1359.02     1247.92     29.85 o
   6   1   1      896.07      815.28     22.68 o
   7   1   1      464.86      457.04     17.90 o
   8   1   1     1519.64     1507.09     27.94 o
   9   1   1       43.81      131.43     18.27 o
  10   1   1      146.87      138.20     19.26 o
  11   1   1       65.86       79.70     20.90 o
 -10   2   1      320.72      318.88     28.28 o
  -9   2   1      106.28      108.67     23.33 o
  -8   2   1      343.76      342.16     24.62 o
  -7   2   1     1047.70      974.14     41.39 o
  -6   2   1      295.60      371.27     29.45 o
  -5   2   1     2971.86     2869.35     51.73 o
  -4   2   1     4350.46     4099.58     58.70 o
  -3   2   1     1320.60     1356.56     29.85 o
  -2   2   1     8112.38     7708.00     55.31 o
  -1   2   1     3906.27     3983.33     22.28 o
   3   2   1    39181.40    39793.50    506.97 o
   4   2   1     1504.10     1520.64     30.04 o
   5   2   1     1613.86     1432.96     34.22 o
   6   2   1       88.54       58.01     14.21 o
   7   2   1     2951.47     2711.78     31.24 o
   8   2   1      222.26      184.51     16.56 o
   9   2   1      997.63      988.49     26.63 o
  10   2   1      323.73      315.70     21.50 o
  11   2   1      102.64       99.59     20.78 o
 -10   3   1      487.43      523.77     53.52 o
  -9   3   1       71.07       63.81     23.35 o
  -8   3   1      445.30      444.49     37.01 o
  -7   3   1       73.62      135.70     29.05 o
  -6   3   1     1084.87     1121.24     27.75 o
  -5   3   1       54.78       33.52     14.79 o
  -4   3   1      173.64      193.44     14.84 o
  -3   3   1    10205.72    10723.55     77.60 o
  -2   3   1     9097.68     8792.07     38.98 o
  -1   3   1       37.69       65.97      8.82 o
   0   3   1     9036.06     8724.33     55.31 o
   1   3   1       41.49       19.10     17.91 o
   2   3   1      549.77      495.26     14.78 o
   3   3   1     1909.06     2331.84     42.88 o
   4   3   1    13698.83    14699.20    242.14 o
   5   3   1     2145.44     2106.81     53.52 o
   6   3   1       79.24       47.99     14.22 o
   7   3   1      908.52      847.04     25.44 o
   8   3   1      314.17      314.50     17.76 o
   9   3   1     1474.23     1586.57     29.82 o
  10   3   1       16.06        7.39     17.28 o
  11   3   1      301.38      277.77     28.99 o
 -10   4   1        9.12       21.74     26.85 o
  -9   4   1      759.12      668.53     47.75 o
  -8   4   1      443.76      525.67     40.99 o
  -7   4   1      687.92      614.01     38.20 o
  -6   4   1      570.32      590.85     24.27 o
  -5   4   1      209.98      189.95     17.90 o
  -4   4   1     4850.49     4540.82     43.29 o
  -3   4   1      641.90      739.04     25.40 o
  -2   4   1     2673.15     2560.73     24.79 o
  -1   4   1     1350.86     1543.42     21.89 o
   0   4   1      694.64      724.63     16.94 o
   1   4   1     4782.15     4544.15     79.69 o
   2   4   1      181.08      159.53      6.93 o
   3   4   1     8035.66     7833.56     59.51 o
   4   4   1     5512.72     7116.23     79.19 o
   5   4   1      523.87      443.44     15.57 o
   6   4   1        2.63       -2.54     11.06 o
   7   4   1      243.68      252.68     18.73 o
   8   4   1     1459.72     1422.73     31.82 o
   9   4   1       26.52      124.62     16.80 o
  10   4   1      258.98      228.61     19.70 o
  11   4   1      175.73      186.21     21.68 o
  -9   5   1      552.66      487.87     48.55 o
  -8   5   1        4.99       48.55     36.61 o
  -7   5   1      825.33      832.74     29.45 o
  -6   5   1       16.53       28.31     14.64 o
  -5   5   1      340.88      324.93     19.08 o
  -4   5   1      464.97      452.05     18.66 o
  -3   5   1     3295.60     3202.03     43.97 o
  -2   5   1     1531.77     1564.85     42.38 o
  -1   5   1     2265.22     2596.06     31.67 o
   0   5   1     2848.27     2685.46     27.34 o
   1   5   1      158.46      223.48     14.67 o
   2   5   1     2131.69     2118.13     30.41 o
   3   5   1     1575.58     1695.74     13.91 o
   4   5   1     3979.31     3758.63     23.15 o
   5   5   1     1776.37     1806.49     29.23 o
   6   5   1       31.00       33.14     11.69 o
   7   5   1     1696.62     1739.91     25.72 o
   8   5   1       19.70        8.09     16.64 o
   9   5   1      734.15      772.91     28.83 o
  10   5   1      128.99      113.30     18.25 o
  11   5   1       11.39       11.22     18.59 o
  -9   6   1        4.43       16.32     42.18 o
  -8   6   1      616.13      624.36     49.34 o
  -7   6   1      313.94      313.55     24.92 o
  -6   6   1       22.33       45.72     19.35 o
  -5   6   1      319.15      283.79     16.52 o
  -4   6   1     1213.83     1152.38     21.39 o
  -3   6   1     4631.34     5053.73     79.72 o
  -2   6   1       46.57       52.81     10.62 o
  -1   6   1     1497.80     1426.48     19.70 o
   0   6   1        1.00       10.85      9.71 o
   1   6   1      896.91     1123.62     24.17 o
   2   6   1     9697.28    10363.86    122.96 o
   3   6   1       12.43       25.91      7.94 o
   4   6   1     2996.20     3617.14     43.35 o
   5   6   1      287.94      296.22     11.45 o
   6   6   1      949.92      939.40     18.89 o
   7   6   1     1345.50     1307.27     33.63 o
   8   6   1      505.26      474.17     22.34 o
   9   6   1      482.37      531.95     25.82 o
  10   6   1       21.89       16.70     20.90 o
  11   6   1      350.02      380.54     22.82 o
  -8   7   1       13.12       33.82     40.59 o
  -7   7   1        3.53      -38.60     37.41 o
  -6   7   1      460.71      488.66     26.06 o
  -5   7   1        0.11        6.77     19.70 o
  -4   7   1      916.83      895.96     21.61 o
  -3   7   1        2.93       10.79     12.41 o
  -2   7   1     3276.59     3234.04     63.68 o
  -1   7   1      244.06      373.69     15.28 o
   0   7   1      249.43      264.72     13.07 o
   1   7   1     4196.07     4095.08     62.67 o
   2   7   1     1710.26     1881.01     22.99 o
   3   7   1     2297.42     2328.56     22.59 o
   4   7   1        6.32       24.78      6.17 o
   5   7   1      702.80      647.84     14.00 o
   6   7   1     2072.74     2003.64     25.44 o
   7   7   1      198.41      216.04     17.95 o
   8   7   1     1009.30      983.60     57.10 o
   9   7   1       24.28       64.30     19.35 o
  10   7   1      193.48      172.39     32.43 o
  11   7   1      212.46      223.64     40.59 o
  -8   8   1       52.31       97.89     44.97 o
  -7   8   1       63.35       82.37     41.39 o
  -6   8   1       21.55       70.43     41.78 o
  -5   8   1      337.10      328.02     21.87 o
  -4   8   1      101.45      118.03     18.68 o
  -3   8   1      758.82      802.44     20.80 o
  -2   8   1      818.47      768.39     15.07 o
  -1   8   1       42.70       48.21     11.86 o
   0   8   1      561.95      502.31     17.27 o
   1   8   1      461.95      419.03     23.17 o
   2   8   1      885.69      889.15     20.41 o
   3   8   1      889.95      796.23     14.97 o
   4   8   1       64.28       72.42      9.06 o
   5   8   1      279.80      239.22      8.63 o
   6   8   1      202.24      140.07     14.09 o
   7   8   1     1162.89     1172.22     48.75 o
   8   8   1        1.62        4.19     15.46 o
   9   8   1       85.24       50.97     18.32 o
  10   8   1      237.98      193.79     40.99 o
  11   8   1       43.58       36.21     40.99 o
  -7   9   1       40.62      116.20     48.15 o
  -6   9   1      165.77      184.64     47.75 o
  -5   9   1       72.43       15.12     39.40 o
  -4   9   1      103.10       86.89     28.25 o
  -3   9   1      753.49      804.03     25.96 o
  -2   9   1        4.36        0.40     33.43 o
  -1   9   1      800.69      982.90     34.43 o
   0   9   1      302.42      293.13     19.38 o
   1   9   1     1927.54     1992.81     38.68 o
   2   9   1     1760.98     1702.81     29.58 o
   3   9   1       15.43       21.69      9.79 o
   4   9   1      206.75      187.11     11.03 o
   5   9   1      140.21      136.16     10.15 o
   6   9   1     1322.52     1214.50     49.34 o
   7   9   1      617.87      547.04     33.43 o
   8   9   1      185.27      192.03     16.76 o
   9   9   1      134.41      133.71     35.02 o
  10   9   1      104.85       74.41     40.59 o
  -7  10   1       27.27       -8.36     48.55 o
  -6  10   1       75.45       58.89     46.16 o
  -5  10   1        0.86      -22.28     42.18 o
  -4  10   1      442.16      479.51     47.35 o
  -3  10   1      194.74      226.43     42.18 o
  -2  10   1       42.44       52.13     39.40 o
  -1  10   1      422.47      502.99     45.76 o
   0  10   1      253.62      235.18     39.00 o
   1  10   1     1038.86     1095.27     30.19 o
   2  10   1       10.70       18.49     11.71 o
   3  10   1     1152.29     1087.93     20.48 o
   4  10   1       17.38       28.75     10.19 o
   5  10   1      198.06      197.37     10.54 o
   6  10   1      241.17      198.57     32.63 o
   7  10   1        6.72       19.50     29.85 o
   8  10   1      455.21      482.70     44.57 o
   9  10   1        6.38       54.52     34.62 o
  10  10   1      102.33      166.34     43.37 o
  -6  11   1        0.01       65.26     48.15 o
  -5  11   1       72.39      117.39     46.16 o
  -4  11   1       83.17       51.73     42.18 o
  -3  11   1      167.14      219.66     46.56 o
  -2  11   1      340.52      279.75     47.75 o
  -1  11   1        6.57        4.82     18.79 o
   0  11   1      193.97      174.08     22.78 o
   1  11   1      112.49       75.55     20.89 o
   2  11   1     1082.69     1005.54     22.60 o
   3  11   1      790.65      716.57     19.33 o
   4  11   1      190.36      184.41     13.24 o
   5  11   1      327.40      337.56     28.45 o
   6  11   1       42.74       26.26     33.43 o
   7  11   1      772.53      777.57     48.55 o
   8  11   1      192.26      238.76     41.78 o
   9  11   1      145.79      144.85     38.60 o
  10  11   1      273.42      257.46     41.78 o
  -5  12   1       47.51       69.64     48.95 o
  -4  12   1       36.97        9.15     48.15 o
  -3  12   1      253.28      275.77     50.94 o
  -2  12   1       43.72       83.57     45.36 o
  -1  12   1       30.20       43.32     21.69 o
   0  12   1      116.63      116.48     27.06 o
   1  12   1       95.74       83.72     15.79 o
   2  12   1      554.38      533.07     21.50 o
   3  12   1        8.55       21.03     14.92 o
   4  12   1      368.66      337.64     14.73 o
   5  12   1       51.35       67.65     36.61 o
   6  12   1      202.39      216.48     41.78 o
   7  12   1      253.18      275.37     46.16 o
   8  12   1       40.67       54.12     39.40 o
   9  12   1      143.30      155.59     46.16 o
  -4  13   1      190.63      159.97     47.75 o
  -3  13   1       22.15       36.61     47.35 o
  -2  13   1       61.01      120.57     46.16 o
  -1  13   1       37.85       78.95     23.98 o
   0  13   1       31.15       44.95     32.03 o
   1  13   1      425.00      386.95     29.36 o
   2  13   1       12.07       42.58     28.25 o
   3  13   1      372.98      340.63     35.42 o
   4  13   1      340.30      350.78     28.87 o
   5  13   1       79.23       59.40     23.70 o
   6  13   1      310.23      400.32     48.95 o
   7  13   1        0.04      -35.02     37.80 o
   8  13   1      149.31      183.45     47.35 o
  -2  14   1       28.85        0.00     41.78 o
  -1  14   1       24.09        9.29     24.40 o
   0  14   1       81.62       95.15     25.76 o
   1  14   1       70.05       43.00     25.60 o
   2  14   1       90.73      148.83     33.43 o
   3  14   1      177.19      193.40     35.02 o
   4  14   1       48.98      109.03     33.43 o
   5  14   1      108.11       76.05     26.57 o
   6  14   1        2.55       13.06     26.48 o
   7  14   1      103.26      100.28     41.78 o
   0  15   1       24.86       14.38     23.70 o
   1  15   1       22.08        7.16     32.23 o
   2  15   1       10.51      -11.54     33.82 o
   3  15   1       20.92       67.25     35.02 o
   4  15   1       47.09       42.98     36.21 o
   5  15   1       47.15       18.31     35.42 o
  -5 -14   2      159.48      159.57     39.79 o
  -4 -14   2        1.74       55.71     38.20 o
  -3 -14   2      142.36      189.81     38.60 o
  -2 -14   2       27.24       42.58     39.00 o
  -1 -14   2      223.82      261.44     41.78 o
   0 -14   2        4.20       68.84     37.01 o
  -7 -13   2        3.45       -0.97     30.14 o
  -6 -13   2       91.16       79.24     28.82 o
  -5 -13   2        3.76        5.57     39.00 o
  -4 -13   2      191.27      251.10     38.60 o
  -3 -13   2       42.14       78.39     32.63 o
  -2 -13   2        4.62       49.34     35.81 o
  -1 -13   2      258.12      275.77     40.59 o
   0 -13   2       26.45       28.25     34.62 o
   1 -13   2      118.31      143.65     36.61 o
   2 -13   2        2.47      -19.11     27.12 o
  -8 -12   2       16.03       13.85     27.72 o
  -7 -12   2      103.96       75.73     28.48 o
  -6 -12   2        5.07       17.23     23.20 o
  -5 -12   2      395.20      353.60     30.81 o
  -4 -12   2       32.01       50.94     35.02 o
  -3 -12   2        1.22      -10.74     29.45 o
  -2 -12   2      305.43      371.27     38.20 o
  -1 -12   2       11.48       35.42     33.82 o
   0 -12   2      123.16      166.34     34.62 o
   1 -12   2        0.15       -3.99     25.41 o
   2 -12   2        6.68       10.65     25.61 o
   3 -12   2      133.16      189.81     44.97 o
   4 -12   2        3.73       17.11     44.17 o
  -8 -11   2      144.56      121.37     40.19 o
  -7 -11   2      150.02      163.95     37.41 o
  -6 -11   2      180.83      126.92     26.12 o
  -5 -11   2      162.70      194.33     26.43 o
  -4 -11   2        7.93       12.34     24.03 o
  -3 -11   2      438.50      397.15     22.98 o
  -2 -11   2       66.39       78.77     12.85 o
  -1 -11   2      669.26      643.86     40.59 o
   0 -11   2        9.57        5.57     28.65 o
   1 -11   2       52.71       37.22     23.57 o
   2 -11   2       62.85       74.65     25.47 o
   3 -11   2        5.16        1.19     38.20 o
   4 -11   2      169.94      210.91     44.17 o
   5 -11   2        1.62       18.31     42.58 o
  -9 -10   2       50.46       35.42     37.41 o
  -8 -10   2       99.20      118.58     36.61 o
  -7 -10   2      270.29      354.96     40.99 o
  -6 -10   2      501.00      498.61     42.58 o
  -5 -10   2       38.78       19.34     21.51 o
  -4 -10   2      391.11      482.05     27.84 o
  -3 -10   2      116.89      100.65      8.45 o
  -2 -10   2      132.53      130.89     12.74 o
  -1 -10   2      690.62      680.47     40.19 o
   0 -10   2        0.91        0.80     29.05 o
   1 -10   2       48.11       55.61     22.21 o
   2 -10   2        1.59        4.11     21.32 o
   3 -10   2      515.99      508.56     45.76 o
   4 -10   2      302.55      257.86     42.98 o
   5 -10   2       54.53       47.75     41.39 o
   6 -10   2       36.66       28.65     42.18 o
 -10  -9   2      107.69       86.35     39.40 o
  -9  -9   2      422.41      479.51     45.36 o
  -8  -9   2        8.09      -13.13     31.83 o
  -7  -9   2     2349.16     2234.01     63.67 o
  -6  -9   2       33.77       35.42     31.83 o
  -5  -9   2      500.75      442.90     38.20 o
  -4  -9   2        1.15       -7.47     20.54 o
  -3  -9   2        2.26      -10.67     18.83 o
  -2  -9   2      344.80      335.81     17.51 o
  -1  -9   2       16.04       47.75     26.66 o
   0  -9   2     1213.31     1194.69     72.82 o
   1  -9   2      374.03      436.78     25.90 o
   2  -9   2      211.84      202.41     19.54 o
   3  -9   2      443.09      457.25     26.00 o
   4  -9   2       47.79       46.56     37.80 o
   5  -9   2      586.44      528.46     47.35 o
   6  -9   2        0.38       26.66     40.19 o
   7  -9   2       98.62       97.49     44.97 o
 -10  -8   2      204.22      179.47     40.19 o
  -9  -8   2      323.44      348.99     39.40 o
  -8  -8   2     1187.97     1200.57     51.33 o
  -7  -8   2      131.31      191.80     32.63 o
  -6  -8   2     2693.76     2737.79     63.27 o
  -5  -8   2       16.06       13.19     18.47 o
  -4  -8   2       21.30       43.65     18.31 o
  -3  -8   2      535.04      493.73     18.68 o
  -2  -8   2      370.30      342.56     11.03 o
  -1  -8   2     1180.70     1101.78     34.92 o
   0  -8   2     1581.72     1585.86     28.71 o
   1  -8   2      224.88      238.48     15.51 o
   2  -8   2      206.13      180.52     15.28 o
   3  -8   2       22.28       -2.19     14.74 o
   4  -8   2      923.50      863.51     29.72 o
   5  -8   2      237.10      257.46     39.79 o
   6  -8   2       39.77       18.70     37.41 o
   7  -8   2       53.42       36.61     39.79 o
   8  -8   2        0.01      -20.29     42.58 o
 -10  -7   2      134.07      139.28     36.21 o
  -9  -7   2      263.08      274.18     37.80 o
  -8  -7   2      913.13      933.01     20.61 o
  -7  -7   2      825.28      749.67     81.78 o
  -6  -7   2     1346.50     1346.69     48.35 o
  -5  -7   2       29.89       19.17     15.64 o
  -4  -7   2      352.15      413.76     18.06 o
  -3  -7   2     1031.29     1061.47     22.60 o
  -2  -7   2      851.32      932.09     14.66 o
  -1  -7   2     2250.47     2385.80     37.87 o
   0  -7   2      211.47      224.48     17.33 o
   1  -7   2     1789.75     1864.99     24.14 o
   2  -7   2      262.04      242.95     17.27 o
   3  -7   2      851.17      815.05     22.15 o
   4  -7   2      808.30      753.85     28.22 o
   5  -7   2       25.19       30.01     20.93 o
   6  -7   2      184.70      214.09     38.60 o
   7  -7   2       53.08       67.65     39.00 o
   8  -7   2      149.55      191.01     42.58 o
 -11  -6   2      106.73       99.46     43.97 o
 -10  -6   2      155.71      147.24     36.21 o
  -9  -6   2      371.98      359.81     21.20 o
  -8  -6   2       59.41       52.05     15.05 o
  -7  -6   2     2096.30     2153.70     54.76 o
  -6  -6   2      291.00      307.92     10.20 o
  -5  -6   2     1093.52     1079.60     25.87 o
  -4  -6   2     1756.99     1846.11     30.51 o
  -3  -6   2     1245.97     1176.76     23.34 o
  -2  -6   2     5415.15     5913.16    112.15 o
  -1  -6   2     1201.33     1329.21     27.37 o
   0  -6   2     1691.34     1770.98     30.48 o
   1  -6   2      478.84      508.29     14.86 o
   2  -6   2      533.02      557.18     17.93 o
   3  -6   2     1263.44     1496.09     24.89 o
   4  -6   2       68.00       81.34     14.68 o
   5  -6   2      179.14      157.80     15.71 o
   6  -6   2      107.30      118.83     16.10 o
   7  -6   2        1.04       -4.38     33.43 o
   8  -6   2      203.34      244.33     39.40 o
   9  -6   2       17.49       81.58     39.79 o
 -11  -5   2       78.12       56.73     26.30 o
 -10  -5   2      625.49      588.50     25.88 o
  -9  -5   2       40.61       46.26     17.01 o
  -8  -5   2      449.77      406.03     38.40 o
  -7  -5   2     1248.19     1250.54     21.22 o
  -6  -5   2      172.17      157.53     10.89 o
  -5  -5   2     2461.00     2198.46     18.91 o
  -4  -5   2       60.47       77.67     13.47 o
  -3  -5   2      751.75      718.21     19.27 o
  -2  -5   2     3173.56     3438.97     64.06 o
  -1  -5   2     4216.94     4078.04     41.98 o
   0  -5   2     1932.88     1920.56     33.98 o
   1  -5   2      140.92      181.66     11.43 o
   2  -5   2     2783.94     2719.32     56.22 o
   3  -5   2       25.26       44.75     12.78 o
   4  -5   2     1019.97     1009.75     20.95 o
   5  -5   2      595.82      540.86     18.29 o
   6  -5   2       60.30       80.38     14.80 o
   7  -5   2      186.54      165.91     19.72 o
   8  -5   2        6.65       23.88     34.22 o
   9  -5   2      363.50      413.45     43.77 o
 -11  -4   2      412.74      444.76     24.14 o
 -10  -4   2      158.23      150.25     18.69 o
  -9  -4   2      398.51      473.68     27.17 o
  -8  -4   2      717.10      722.00     24.56 o
  -7  -4   2      135.83      147.14     14.94 o
  -6  -4   2     2373.21     2275.41     24.52 o
  -5  -4   2        0.76        7.65      8.17 o
  -4  -4   2     1853.72     1882.63     26.02 o
  -3  -4   2     4750.94     4747.94     36.72 o
  -2  -4   2     1483.15     1723.10    107.04 o
  -1  -4   2     5275.39     5361.99     39.35 o
   0  -4   2       15.60       28.40     10.28 o
   1  -4   2      119.73       71.48     11.27 o
   2  -4   2      472.89      400.75     16.71 o
   3  -4   2     1432.24     1649.32     23.29 o
   4  -4   2      585.36      507.52     15.50 o
   5  -4   2       88.32      108.20     13.13 o
   6  -4   2      960.88      936.36     21.12 o
   7  -4   2       16.83       17.60     15.75 o
   8  -4   2       83.49       60.88     32.63 o
   9  -4   2       87.92       93.51     35.02 o
  10  -4   2      122.79      155.34     51.13 o
 -11  -3   2      153.04      164.59     21.42 o
 -10  -3   2       31.69       37.47     17.00 o
  -9  -3   2      649.23      669.67     29.93 o
  -8  -3   2      136.55      110.11     15.20 o
  -7  -3   2     1408.60     1393.97     28.10 o
  -6  -3   2     1485.93     1393.98     30.24 o
  -5  -3   2      663.38      629.75     18.39 o
  -4  -3   2     1858.69     1971.29     29.45 o
  -3  -3   2      219.82      167.61      8.74 o
  -2  -3   2     4771.50     4956.46     70.24 o
  -1  -3   2      236.98      152.45      5.65 o
   0  -3   2     3458.21     3119.96     23.04 o
   1  -3   2     1992.69     2212.46    109.23 o
   2  -3   2      314.25      308.24     11.54 o
   3  -3   2      547.03      516.85     13.38 o
   4  -3   2     1044.55     1135.51     17.82 o
   5  -3   2     2094.24     2014.12     37.60 o
   6  -3   2     1645.79     1665.72     40.79 o
   7  -3   2      322.79      296.12     18.23 o
   8  -3   2      225.18      245.53     33.03 o
   9  -3   2        0.30      -28.07     23.57 o
  10  -3   2      333.95      354.39     26.18 o
 -11  -2   2       10.01        4.77     19.50 o
 -10  -2   2       24.23       28.43     17.41 o
  -9  -2   2        8.36        8.62     15.99 o
  -8  -2   2      307.32      289.73     22.43 o
  -7  -2   2     2266.09     2148.29     36.12 o
  -6  -2   2      180.69      214.49     23.08 o
  -5  -2   2     4982.04     4828.94     57.30 o
  -4  -2   2      108.24       68.24     10.31 o
  -3  -2   2     8804.23     9093.20     41.78 o
  -2  -2   2      688.67      669.84     12.80 o
  -1  -2   2     1801.20     1860.35     24.67 o
   0  -2   2    19886.77    19893.66    227.10 o
   1  -2   2     2382.57     2297.58     41.19 o
   2  -2   2     3659.15     3738.66     68.46 o
   3  -2   2      143.00      179.07      9.72 o
   4  -2   2     1233.11     1148.79     20.29 o
   5  -2   2      864.71      844.05     18.58 o
   6  -2   2     1109.98     1109.90     23.06 o
   7  -2   2     1066.19     1026.27     35.81 o
   8  -2   2       30.68       76.80     25.47 o
   9  -2   2      323.34      302.04     22.19 o
  10  -2   2      206.54      188.85     22.36 o
 -11  -1   2      221.46      249.10     23.36 o
 -10  -1   2       10.76       22.37     18.26 o
  -9  -1   2       59.98      158.41     22.64 o
  -8  -1   2      510.72      513.82     24.44 o
  -7  -1   2       69.49       67.02     22.48 o
  -6  -1   2      719.59      607.83     21.13 o
  -5  -1   2      835.60      837.65     27.86 o
  -4  -1   2     4678.78     4970.21     50.94 o
  -3  -1   2        2.95        5.95      8.67 o
  -2  -1   2      806.04      667.17     10.96 o
  -1  -1   2     9913.41     9580.29    122.96 o
   2  -1   2     2434.28     2098.92     16.16 o
   3  -1   2     1090.22     1137.12     14.84 o
   4  -1   2     9438.74     9557.43     42.88 o
   5  -1   2     1733.36     1873.48     34.62 o
   6  -1   2     5123.43     5104.31     59.69 o
   7  -1   2       14.25       18.31     21.09 o
   8  -1   2       21.55       21.24     15.01 o
   9  -1   2      333.63      358.40     21.60 o
  10  -1   2        0.24        8.40     18.84 o
  11  -1   2      319.90      258.09     49.14 o
 -11   0   2      161.74      181.11     22.62 o
 -10   0   2       50.52       47.17     23.39 o
  -9   0   2      530.90      565.24     27.54 o
  -8   0   2       77.82       55.82     18.83 o
  -7   0   2     2563.25     2488.11     48.55 o
  -6   0   2      433.84      447.58     20.00 o
  -5   0   2     2002.86     1819.50     58.10 o
  -4   0   2     7709.66     8020.38     64.07 o
  -3   0   2        5.87       34.22     12.73 o
   2   0   2     6336.40     6255.54     26.66 o
   3   0   2    16737.91    16496.39    239.16 o
   4   0   2       46.29       14.72     13.13 o
   5   0   2     9590.80     9378.13     67.25 o
   6   0   2      557.47      583.31     19.77 o
   7   0   2      572.78      545.20     18.06 o
   8   0   2       37.81       47.29     15.98 o
   9   0   2       33.62       26.09     17.19 o
  10   0   2      747.96      792.40     29.05 o
  11   0   2      147.91      141.44     21.35 o
 -10   1   2      494.57      460.72     29.20 o
  -9   1   2      100.56      110.29     22.99 o
  -8   1   2      667.01      635.05     27.25 o
  -7   1   2      523.50      489.39     22.79 o
  -6   1   2      769.94      720.40     22.71 o
  -5   1   2     4073.23     3972.98     58.10 o
  -2   1   2      616.39      529.65     20.29 o
   4   1   2    19189.73    18906.29    311.19 o
   5   1   2     1156.52      940.32     24.27 o
   6   1   2     1400.44     1343.21     24.94 o
   7   1   2      655.19      590.06     18.04 o
   8   1   2      167.16      153.78     15.81 o
   9   1   2      596.36      572.88     21.56 o
  10   1   2      195.80      208.44     29.43 o
  11   1   2       25.19       37.27     20.00 o
 -10   2   2      217.49      216.07     27.35 o
  -9   2   2      227.08      229.13     24.44 o
  -8   2   2      465.90      450.41     25.89 o
  -7   2   2        1.37       64.86     19.30 o
  -6   2   2     2979.77     2681.29     56.11 o
  -5   2   2      130.47      100.68     24.27 o
  -4   2   2     1731.36     1788.90    109.63 o
  -3   2   2     7675.22     7355.43     63.27 o
  -2   2   2      575.71      518.11     20.29 o
   2   2   2     2591.49     2506.99     23.88 o
   3   2   2     9752.49    11435.03     48.72 o
   4   2   2    25775.71    27425.28    123.76 o
   5   2   2       77.83       79.59     17.91 o
   6   2   2     1113.91     1152.46     26.86 o
   7   2   2      287.07      276.32     15.15 o
   8   2   2     1161.44     1213.46     25.23 o
   9   2   2      786.78      694.72     22.62 o
  10   2   2      196.16      222.69     19.95 o
  11   2   2      393.22      380.93     23.67 o
 -10   3   2       52.85       68.62     24.87 o
  -9   3   2      288.75      277.57     25.61 o
  -8   3   2       60.37       52.53     31.04 o
  -7   3   2     1314.85     1384.42     49.74 o
  -6   3   2      494.59      492.64     35.42 o
  -5   3   2      180.03      157.52     16.71 o
  -4   3   2     2231.06     2234.76     55.91 o
  -3   3   2      246.17      154.80     19.50 o
  -2   3   2     4022.17     4076.05     47.75 o
  -1   3   2      768.47      650.23     22.68 o
   0   3   2    21969.84    20986.29    315.16 o
   1   3   2      431.95      415.52     12.52 o
   2   3   2     2559.20     2334.89     25.47 o
   3   3   2    11137.88    10873.54    535.42 o
   4   3   2     2171.95     1738.54     24.08 o
   5   3   2     3147.80     3242.17     84.56 o
   6   3   2     1606.92     1706.40     30.13 o
   7   3   2      181.73      188.41     18.43 o
   8   3   2     2285.83     2535.20     32.64 o
   9   3   2        0.00        8.55     15.87 o
  10   3   2      275.49      254.92     20.10 o
  11   3   2      169.43      190.43     20.72 o
 -10   4   2      165.98      244.28     29.64 o
  -9   4   2       13.73       43.14     24.02 o
  -8   4   2      176.45      180.26     34.62 o
  -7   4   2     1166.88     1188.63     47.75 o
  -6   4   2      271.98      268.80     22.68 o
  -5   4   2     1774.00     1721.29     32.17 o
  -4   4   2      159.87      151.67     16.66 o
  -3   4   2     2750.34     2856.78     47.35 o
  -2   4   2     3219.75     3374.44     36.01 o
  -1   4   2       35.18       27.02      5.39 o
   0   4   2     6669.25     6524.12     39.76 o
   1   4   2     1046.69     1221.90     24.63 o
   2   4   2     2961.06     2816.43     17.12 o
   3   4   2      645.62      663.98     10.74 o
   4   4   2     8000.37     7796.44    100.66 o
   5   4   2    10526.23    10358.11    244.13 o
   6   4   2     2335.30     2497.51     47.01 o
   7   4   2      626.19      594.43     22.71 o
   8   4   2        0.18      181.23     20.90 o
   9   4   2      854.14      834.68     24.44 o
  10   4   2      351.03      375.52     21.30 o
  11   4   2      136.02      169.94     20.63 o
  -9   5   2      371.50      415.44     47.35 o
  -8   5   2     1070.14     1079.60     54.52 o
  -7   5   2      236.86      207.32     39.40 o
  -6   5   2     1153.95     1076.81     48.55 o
  -5   5   2      177.64      170.57     20.46 o
  -4   5   2     1760.57     1782.71     23.20 o
  -3   5   2      404.04      343.58     16.09 o
  -2   5   2     1057.93     1284.97     59.29 o
  -1   5   2     7403.57     7353.28     46.39 o
   0   5   2      306.72      272.71     12.07 o
   1   5   2     2705.90     2950.52     44.78 o
   2   5   2     1400.12     1327.60     13.58 o
   3   5   2      169.29      164.05      7.88 o
   4   5   2     1267.67     1167.45     14.53 o
   5   5   2      345.01      278.18     13.99 o
   6   5   2     3399.99     3615.32     33.15 o
   7   5   2     1305.45     1250.26     23.46 o
   8   5   2       51.30       68.79     18.41 o
   9   5   2      190.46      194.49     22.09 o
  10   5   2        2.69       22.79     17.12 o
  11   5   2      394.21      364.17     30.28 o
  -9   6   2      158.84      173.10     46.56 o
  -8   6   2        1.10      -10.35     40.19 o
  -7   6   2      601.12      656.95     87.55 o
  -6   6   2     2399.55     2403.33     38.33 o
  -5   6   2       82.07       65.31     13.81 o
  -4   6   2      360.54      401.56     15.85 o
  -3   6   2      580.45      596.67     15.69 o
  -2   6   2     5575.30     6215.69     97.49 o
  -1   6   2     1231.38     1139.75     21.84 o
   0   6   2     2033.81     2334.33     57.30 o
   1   6   2       39.37       14.39     10.12 o
   2   6   2      280.38      304.66     11.40 o
   3   6   2      969.81      883.16     12.60 o
   4   6   2     2050.31     2046.60     27.46 o
   5   6   2      609.44      624.16     12.38 o
   6   6   2     3570.57     3430.26     39.10 o
   7   6   2      577.96      615.24     24.08 o
   8   6   2        2.57        1.75     17.28 o
   9   6   2        1.52       -1.01     18.91 o
  10   6   2      785.11      771.51     32.24 o
  11   6   2       47.50       44.20     25.79 o
  -8   7   2      102.68      110.23     42.58 o
  -7   7   2     1133.05     1126.16     57.30 o
  -6   7   2      161.32      161.05     21.19 o
  -5   7   2       78.08       89.60     17.57 o
  -4   7   2      110.50      116.14     14.03 o
  -3   7   2      847.73      687.10     16.79 o
  -2   7   2     2784.77     2877.76     49.86 o
  -1   7   2     2367.09     2596.97     37.26 o
   0   7   2     2373.78     2262.27     61.34 o
   1   7   2      304.45      395.49     17.46 o
   2   7   2     1867.47     1713.67     33.54 o
   3   7   2     1643.24     1697.71     25.82 o
   4   7   2       12.41       20.62      7.74 o
   5   7   2     2645.72     2526.64     27.48 o
   6   7   2      481.73      563.91     29.12 o
   7   7   2     1859.87     1849.11     50.81 o
   8   7   2       72.50       88.72     18.83 o
   9   7   2      294.49      339.77     23.79 o
  10   7   2      244.63      248.81     23.99 o
  11   7   2      220.05      216.84     27.25 o
  -8   8   2       58.87       75.61     44.17 o
  -7   8   2        5.69       50.94     41.78 o
  -6   8   2      619.75      610.03     51.73 o
  -5   8   2      293.16      241.36     21.49 o
  -4   8   2       78.88       84.92     15.62 o
  -3   8   2      190.86      223.27     14.11 o
  -2   8   2      219.33      229.15     17.64 o
  -1   8   2     1914.37     1793.58     21.84 o
   0   8   2      470.44      559.10     20.73 o
   1   8   2      463.99      430.00     20.78 o
   2   8   2     1238.81     1264.87     35.87 o
   3   8   2       76.06       64.30     11.24 o
   4   8   2     1165.61     1119.11     36.61 o
   5   8   2       82.44       58.66      8.23 o
   6   8   2     1222.42     1385.48     34.46 o
   7   8   2      320.19      310.28     18.92 o
   8   8   2       44.83       49.13     16.85 o
   9   8   2      470.72      431.72     23.88 o
  10   8   2       24.96       26.70     20.22 o
  11   8   2      324.67      343.42     48.15 o
  -7   9   2      150.90      159.57     46.16 o
  -6   9   2      147.65      180.26     46.96 o
  -5   9   2        2.17        7.16     41.39 o
  -4   9   2      400.94      457.55     22.20 o
  -3   9   2        1.69       -0.23     15.52 o
  -2   9   2      256.99      316.76     40.99 o
  -1   9   2      400.29      345.23     16.46 o
   0   9   2      582.31      648.53     17.58 o
   1   9   2     2042.71     2410.21     40.36 o
   2   9   2       94.11       72.65     13.27 o
   3   9   2     2332.07     2432.57     82.65 o
   4   9   2      751.63      716.56     15.57 o
   5   9   2      523.24      451.97     16.26 o
   6   9   2      137.98      161.11     30.64 o
   7   9   2      149.83      126.64     16.27 o
   8   9   2      230.62      258.39     19.50 o
   9   9   2        1.65       12.25     17.79 o
  10   9   2      339.15      396.74     43.77 o
  11   9   2      143.18      158.78     40.59 o
  -7  10   2       17.59      -35.42     49.74 o
  -6  10   2        0.12      -35.02     44.97 o
  -5  10   2      119.51      133.71     44.97 o
  -4  10   2       43.11        9.55     39.40 o
  -3  10   2      316.42      277.36     47.35 o
  -2  10   2      159.63      168.33     36.61 o
  -1  10   2        1.21      -12.73     33.03 o
   0  10   2     1512.38     1367.70     52.13 o
   1  10   2        7.55       31.04     35.02 o
   2  10   2      225.53      198.20     13.27 o
   3  10   2      558.27      598.70     31.04 o
   4  10   2      531.34      587.17     18.99 o
   5  10   2      469.28      470.08     29.65 o
   6  10   2       22.02       29.45     11.18 o
   7  10   2      274.14      266.01     16.89 o
   8  10   2        0.29       23.26     15.25 o
   9  10   2       96.53       84.76     39.79 o
  10  10   2      381.32      433.75     47.35 o
  -6  11   2       23.35       49.74     48.55 o
  -5  11   2      170.42      163.95     48.95 o
  -4  11   2        5.40       58.89     41.78 o
  -3  11   2      163.84      232.00     48.95 o
  -2  11   2        4.13       10.35     42.58 o
  -1  11   2      604.68      587.35     44.97 o
   0  11   2      253.61      273.38     44.57 o
   1  11   2      571.75      531.58     19.40 o
   2  11   2      108.59       74.74     14.34 o
   3  11   2        5.18       16.35     13.33 o
   4  11   2     1602.61     1495.47     52.93 o
   5  11   2       13.91        9.76     17.71 o
   6  11   2      224.48      205.03     13.38 o
   7  11   2        4.20       18.70     34.62 o
   8  11   2      117.92      150.42     35.81 o
   9  11   2      526.07      540.40     50.94 o
  10  11   2        2.05       13.93     42.58 o
  -5  12   2        3.04       35.42     47.35 o
  -4  12   2      180.02      219.66     52.13 o
  -3  12   2        0.37        6.76     41.39 o
  -2  12   2      238.76      262.24     49.34 o
  -1  12   2      299.75      313.46     23.77 o
   0  12   2       92.98       83.63     21.15 o
   1  12   2       23.93       42.86     14.96 o
   2  12   2        3.49       -8.40     13.28 o
   3  12   2      454.08      520.18     18.68 o
   4  12   2      361.66      336.20     16.63 o
   5  12   2      564.53      470.89     18.27 o
   6  12   2      179.40      140.47     37.80 o
   7  12   2       36.90       10.35     34.22 o
   8  12   2      199.10      216.87     44.57 o
   9  12   2        2.56       -7.56     37.01 o
  -4  13   2       16.84       18.70     48.15 o
  -3  13   2      119.12      132.51     48.55 o
  -2  13   2       28.97       36.61     48.15 o
  -1  13   2       93.65       50.30     22.30 o
   0  13   2      113.19      125.21     23.18 o
   1  13   2       50.49       44.48     22.23 o
   2  13   2        0.58       14.91     15.97 o
   3  13   2      314.54      304.97     19.85 o
   4  13   2      109.72      124.55     23.80 o
   5  13   2      898.69      909.68     55.71 o
   6  13   2        2.31       16.71     35.42 o
   7  13   2      136.96       70.83     42.18 o
   8  13   2      120.66      158.78     43.77 o
   9  13   2      198.86      181.06     44.17 o
  -3  14   2       84.10       49.34     46.96 o
  -2  14   2       17.05      -30.64     50.54 o
  -1  14   2      182.12      192.33     25.44 o
   0  14   2       27.38       42.54     23.65 o
   1  14   2       38.13       18.02     22.82 o
   2  14   2       52.24       85.16     28.65 o
   3  14   2        0.76      -14.33     29.05 o
   4  14   2      347.81      373.49     30.00 o
   5  14   2       18.13        1.78     24.57 o
   6  14   2       12.27      -16.04     25.49 o
   7  14   2      174.24      190.21     48.55 o
   8  14   2       29.19        8.36     39.79 o
  -1  15   2       86.67      101.08     41.39 o
   0  15   2        0.33       15.52     46.56 o
   1  15   2      168.80      152.44     26.94 o
   2  15   2        3.14       21.49     31.04 o
   3  15   2      115.33      174.69     35.02 o
   4  15   2       16.70       40.19     33.43 o
   5  15   2       21.72       15.84     26.50 o
   6  15   2      117.82       96.84     26.78 o
  -3 -14   3       75.70       38.60     39.79 o
  -2 -14   3       14.63       33.43     42.18 o
  -6 -13   3        0.42      -32.23     36.61 o
  -5 -13   3       87.66      117.39     44.57 o
  -4 -13   3        3.31       16.71     40.59 o
  -3 -13   3       41.59       83.57     38.60 o
  -2 -13   3      159.97      184.24     42.18 o
  -1 -13   3      126.82      161.16     39.79 o
   0 -13   3       78.78      111.02     40.19 o
   1 -13   3       23.15       42.56     27.06 o
   2 -13   3       71.02      129.73     39.40 o
  -7 -12   3       28.62       22.04     29.85 o
  -6 -12   3       79.49       86.44     26.00 o
  -5 -12   3       35.66       20.69     39.40 o
  -4 -12   3       35.45       28.25     39.00 o
  -3 -12   3      625.23      725.04     49.74 o
  -2 -12   3       38.95       50.14     31.83 o
  -1 -12   3       45.00       70.83     36.21 o
   0 -12   3      112.33       67.25     35.02 o
   1 -12   3      108.15       96.30     36.21 o
   2 -12   3      141.94      126.54     37.80 o
   3 -12   3       26.23       60.09     41.78 o
  -8 -11   3       63.23       55.75     49.94 o
  -7 -11   3       69.41       50.57     28.25 o
  -6 -11   3        3.19       10.64     23.28 o
  -5 -11   3       17.70        5.48     25.41 o
  -4 -11   3      302.02      298.85     41.39 o
  -3 -11   3        8.70        9.95     35.02 o
  -2 -11   3      181.70      163.93     12.28 o
  -1 -11   3      306.02      245.53     37.80 o
   0 -11   3       45.64       66.46     31.83 o
   1 -11   3      318.90      401.12     38.60 o
   2 -11   3        2.57       13.13     31.44 o
   3 -11   3      123.66      110.23     39.79 o
   4 -11   3       34.36       24.67     39.79 o
   5 -11   3       38.79       55.31     41.39 o
  -9 -10   3      123.89      131.72     39.79 o
  -8 -10   3      139.33      155.59     39.00 o
  -7 -10   3       94.84       58.10     33.43 o
  -6 -10   3       54.33       35.81     23.07 o
  -5 -10   3      217.50      300.86     27.79 o
  -4 -10   3      247.37      208.01     25.10 o
  -3 -10   3      655.27      655.00     44.97 o
  -2 -10   3      141.14      150.46      8.45 o
  -1 -10   3        5.55        3.88     13.66 o
   0 -10   3      121.27      164.35     31.44 o
   1 -10   3      104.49       77.60     29.85 o
   2 -10   3        0.45      -15.37     22.49 o
   3 -10   3       54.15       42.58     37.80 o
   4 -10   3        8.86       36.21     36.21 o
   5 -10   3      102.25      104.66     40.59 o
   6 -10   3        9.48      -17.11     41.39 o
  -9  -9   3        7.09        5.17     34.62 o
  -8  -9   3      625.87      682.46     44.57 o
  -7  -9   3       83.98      126.15     32.63 o
  -6  -9   3      510.12      522.09     40.19 o
  -5  -9   3     1119.09     1112.87     34.71 o
  -4  -9   3     1283.16     1187.05     34.67 o
  -3  -9   3      200.74      198.57     35.42 o
  -2  -9   3      217.03      167.43      7.49 o
  -1  -9   3      106.48       77.20     26.66 o
   0  -9   3      404.53      366.10     33.43 o
   1  -9   3      187.85      193.30     27.26 o
   2  -9   3      776.53      838.09     31.20 o
   3  -9   3       59.52       71.23     33.03 o
   4  -9   3      257.73      276.17     39.40 o
   5  -9   3        7.23       36.61     36.21 o
   6  -9   3      128.89      136.89     39.40 o
   7  -9   3       91.86       93.91     43.37 o
 -10  -8   3       15.86       13.13     35.02 o
  -9  -8   3       54.47       68.84     33.82 o
  -8  -8   3      616.10      621.97     42.58 o
  -7  -8   3      117.26      127.34     31.83 o
  -6  -8   3     2040.42     2134.13     57.70 o
  -5  -8   3      699.50      755.97     27.56 o
  -4  -8   3     2234.90     2241.91     32.36 o
  -3  -8   3      125.94       99.75     15.89 o
  -2  -8   3       44.22       36.22      5.08 o
  -1  -8   3      314.88      304.09     19.10 o
   0  -8   3      145.31      149.69     18.07 o
   1  -8   3     1395.97     1417.81     37.45 o
   2  -8   3       43.98       33.98     13.96 o
   3  -8   3      297.01      277.59     39.79 o
   4  -8   3       14.99       17.91     33.03 o
   5  -8   3      210.06      210.91     38.60 o
   6  -8   3      417.53      378.44     42.18 o
   7  -8   3        0.12        4.38     38.60 o
 -10  -7   3        0.55       56.11     35.81 o
  -9  -7   3       49.33       67.25     31.83 o
  -8  -7   3        1.99        4.78     29.05 o
  -7  -7   3     1963.49     2041.01     54.92 o
  -6  -7   3      162.93      117.13     18.47 o
  -5  -7   3     1151.26     1127.88     28.38 o
  -4  -7   3      493.29      506.89     25.87 o
  -3  -7   3      784.52      737.00     18.12 o
  -2  -7   3      691.24      653.78     12.38 o
  -1  -7   3        9.07        8.35      8.96 o
   0  -7   3     1466.36     1656.67     33.00 o
   1  -7   3      273.80      290.75     15.98 o
   2  -7   3     2303.90     2393.22     30.67 o
   3  -7   3     1039.82      919.63     23.41 o
   4  -7   3        5.25       13.71     15.42 o
   5  -7   3      479.90      539.10     25.77 o
   6  -7   3        3.78       15.12     33.43 o
   7  -7   3      327.33      413.85     43.37 o
   8  -7   3      108.47      114.21     41.39 o
 -10  -6   3      224.76      243.54     37.80 o
  -9  -6   3       39.42       20.69     30.24 o
  -8  -6   3      450.95      491.33     29.05 o
  -7  -6   3       77.53       94.09     10.29 o
  -6  -6   3      368.08      314.91     19.24 o
  -5  -6   3      529.51      534.24     20.65 o
  -4  -6   3      117.61      104.10     15.81 o
  -3  -6   3     5068.05     4978.91    128.33 o
  -2  -6   3       75.08       61.76     13.48 o
  -1  -6   3     1179.02     1094.18     44.02 o
   0  -6   3      990.95     1148.00     27.77 o
   1  -6   3      372.35      385.63     14.89 o
   2  -6   3     2358.00     2600.34     33.24 o
   3  -6   3      110.64      115.18     21.81 o
   4  -6   3      161.15      163.21     15.80 o
   5  -6   3       32.85       48.48     15.26 o
   6  -6   3      730.89      738.78     28.05 o
   7  -6   3      137.93      218.07     36.61 o
   8  -6   3       21.80       18.31     35.81 o
   9  -6   3       32.18       44.57     40.19 o
 -10  -5   3       74.56       70.98     24.05 o
  -9  -5   3      394.86      374.94     23.68 o
  -8  -5   3       40.19       29.75     14.46 o
  -7  -5   3     1191.65     1130.78     19.60 o
  -6  -5   3     1312.54     1222.08     27.21 o
  -5  -5   3      247.68      217.61      7.99 o
  -4  -5   3     2514.86     2507.92     85.56 o
  -3  -5   3      523.72      565.73     18.56 o
  -2  -5   3     2093.54     1983.52     35.04 o
  -1  -5   3     1808.65     1573.64     18.90 o
   0  -5   3       76.62      107.28     12.13 o
   1  -5   3     6599.92     6308.58     50.36 o
   2  -5   3       42.24       54.03     14.14 o
   3  -5   3     2725.03     2537.54     44.48 o
   4  -5   3     1259.49     1252.86     30.05 o
   5  -5   3        9.21        5.65     13.44 o
   6  -5   3     1303.15     1216.56     28.86 o
   7  -5   3        3.31       13.31     15.92 o
   8  -5   3       39.36       84.76     35.42 o
   9  -5   3      127.16      109.43     37.80 o
 -11  -4   3      109.15       95.62     28.45 o
 -10  -4   3      209.65      246.46     21.61 o
  -9  -4   3      678.52      648.14     22.31 o
  -8  -4   3      241.30      260.33     18.64 o
  -7  -4   3     2209.84     2281.11     31.67 o
  -6  -4   3      585.27      561.05     16.42 o
  -5  -4   3     2013.28     2137.24     19.94 o
  -4  -4   3     1915.35     2009.25     30.00 o
  -3  -4   3     2741.90     2809.95    121.77 o
  -2  -4   3     3861.46     3626.91     31.94 o
  -1  -4   3     1009.31      992.14     20.99 o
   0  -4   3     3324.99     3626.49     45.43 o
   1  -4   3     2750.66     2759.29     55.81 o
   2  -4   3     1519.02     1332.28     19.45 o
   3  -4   3      179.80      142.59     14.94 o
   4  -4   3       55.93       59.12     12.02 o
   5  -4   3      706.23      693.38     20.84 o
   6  -4   3        0.66       12.83     13.62 o
   7  -4   3      545.21      502.38     21.80 o
   8  -4   3      167.87      205.90     25.04 o
   9  -4   3        2.01       23.93     24.81 o
  10  -4   3      136.06      151.53     32.63 o
 -11  -3   3       59.33       46.86     19.85 o
 -10  -3   3      463.46      468.97     37.94 o
  -9  -3   3        3.12        0.76     15.65 o
  -8  -3   3      717.93      697.17     27.85 o
  -7  -3   3      628.80      560.69     31.83 o
  -6  -3   3        3.65       17.75     12.69 o
  -5  -3   3     3781.84     4201.40     47.35 o
  -4  -3   3       64.18       59.03     10.31 o
  -3  -3   3     6889.91     7405.32     58.19 o
  -2  -3   3     1178.05     1105.07     17.45 o
  -1  -3   3     1217.19     1305.98     13.20 o
   0  -3   3     3035.63     3534.80     55.48 o
   1  -3   3     2340.08     2570.55     41.77 o
   2  -3   3     5802.47     6024.57     32.80 o
   3  -3   3     1087.64     1101.76     18.32 o
   4  -3   3      194.31      173.92     11.47 o
   5  -3   3      320.59      390.40     16.69 o
   6  -3   3      765.26      730.62     19.79 o
   7  -3   3      980.58     1069.78     25.20 o
   8  -3   3      128.88      110.74     21.18 o
   9  -3   3      167.85      187.13     24.48 o
  10  -3   3        4.70       32.75     26.97 o
 -11  -2   3      662.46      647.70     27.98 o
 -10  -2   3       54.12       66.95     18.28 o
  -9  -2   3      690.42      648.74     31.04 o
  -8  -2   3      118.95       94.50     19.11 o
  -7  -2   3       24.63       11.40     17.21 o
  -6  -2   3      948.25      828.50     31.04 o
  -5  -2   3     2352.03     2613.64     42.98 o
  -4  -2   3     8116.87     8052.12     58.10 o
  -3  -2   3     1015.01     1010.60     15.60 o
  -2  -2   3     1252.76     1192.10     11.04 o
  -1  -2   3     7091.18     6488.38     21.09 o
   0  -2   3      581.64      832.08     25.07 o
   1  -2   3     1335.88     1479.95     20.44 o
   2  -2   3      377.51      442.80     11.05 o
   3  -2   3     1379.37     1375.93     17.94 o
   4  -2   3       36.88       32.24      8.75 o
   5  -2   3      620.76      634.59     21.49 o
   6  -2   3     1240.73     1172.54     22.10 o
   7  -2   3        0.09       11.95     18.98 o
   8  -2   3      815.85      857.82     29.11 o
   9  -2   3       33.67       14.73     17.35 o
  10  -2   3       97.30       73.53     20.85 o
 -11  -1   3      269.13      267.21     23.12 o
 -10  -1   3      149.61      227.27     25.17 o
  -9  -1   3      407.66      381.99     26.40 o
  -8  -1   3       15.91        8.43     18.34 o
  -7  -1   3      491.44      467.68     22.15 o
  -6  -1   3      943.92      985.64     39.40 o
  -5  -1   3     1674.18     2043.00     38.60 o
  -4  -1   3     4595.77     4590.58     47.75 o
  -3  -1   3      616.32      533.36     16.71 o
  -2  -1   3      403.35      366.11     15.12 o
  -1  -1   3      108.57      161.42      7.26 o
   0  -1   3    18981.54    19429.18    251.10 o
   1  -1   3     2768.81     2590.29     20.60 o
   2  -1   3     1339.85     1218.36     35.33 o
   3  -1   3     6875.59     6282.83     34.62 o
   4  -1   3       23.26       21.82      7.80 o
   5  -1   3      553.33      658.82     16.91 o
   6  -1   3      502.62      460.41     23.08 o
   7  -1   3     4318.48     4361.28     46.22 o
   8  -1   3      309.03      297.39     19.10 o
   9  -1   3       35.43       28.03     17.71 o
  10  -1   3       13.04       35.59     19.74 o
  11  -1   3       60.96       29.94     23.85 o
 -10   0   3      446.88      473.72     29.68 o
  -9   0   3      123.47      155.03     22.46 o
  -8   0   3      129.94      142.88     20.40 o
  -7   0   3      158.68      125.77     22.48 o
  -6   0   3      894.87      831.98     23.17 o
  -5   0   3     4689.87     4570.10     41.84 o
  -4   0   3       51.95       70.83     14.33 o
  -3   0   3      961.09     1078.40     21.89 o
  -2   0   3      755.41      875.46     15.12 o
  -1   0   3     1786.84     1838.06     22.28 o
   0   0   3    10525.62    11361.04    195.39 o
   1   0   3      253.05      330.68     15.92 o
   2   0   3     1401.87     1477.13     26.66 o
   3   0   3     2018.85     2301.30     29.85 o
   4   0   3     5504.81     5139.33     38.60 o
   5   0   3     4415.21     4320.78     42.58 o
   6   0   3     3577.89     3407.96     36.65 o
   7   0   3     2497.60     2836.23     44.26 o
   8   0   3     1765.72     1666.39     28.97 o
   9   0   3      279.32      286.59     23.34 o
  10   0   3       62.96       95.30     19.07 o
  11   0   3       24.67       42.83     25.10 o
 -10   1   3       64.75       73.59     24.08 o
  -9   1   3      340.94      321.95     25.49 o
  -8   1   3      557.46      550.63     24.97 o
  -7   1   3      145.86      139.08     19.30 o
  -6   1   3      826.07      800.10     51.93 o
  -5   1   3      444.29      751.24     20.51 o
  -1   1   3      944.72      719.86     21.09 o
   2   1   3     4209.95     3967.01     39.79 o
   3   1   3      244.33      251.09      8.01 o
   4   1   3     7231.31     7263.51     43.37 o
   5   1   3      159.54      317.55     15.52 o
   6   1   3     5814.73     5684.23     88.74 o
   7   1   3       32.93       89.65     20.98 o
   8   1   3     1186.94     1088.22     24.10 o
   9   1   3      245.42      284.03     19.34 o
  10   1   3       21.24       18.51     16.81 o
  11   1   3      200.15      180.64     30.24 o
 -10   2   3      144.50      137.54     25.55 o
  -9   2   3      493.58      468.89     31.44 o
  -8   2   3       69.28       82.18     20.40 o
  -7   2   3     1454.71     1445.91     80.98 o
  -6   2   3       74.03       46.56     25.07 o
  -5   2   3     3790.66     4201.00     64.86 o
  -3   2   3        9.96      -12.34     16.71 o
  -2   2   3      430.38      355.36     19.90 o
  -1   2   3      648.10      682.32     17.91 o
   0   2   3    13410.30    13112.36    184.24 o
   1   2   3       81.58       38.60      9.15 o
   2   2   3     4940.84     4810.94     69.57 o
   3   2   3       32.02        8.59     11.11 o
   6   2   3      305.91      272.01     15.68 o
   7   2   3     1120.30     1200.89     22.14 o
   8   2   3      784.36      764.64     21.12 o
   9   2   3      241.29      267.20     18.65 o
  10   2   3      581.20      596.57     23.95 o
  11   2   3       73.51       75.22     19.90 o
 -10   3   3      267.41      307.63     29.46 o
  -9   3   3       53.73       31.55     22.04 o
  -8   3   3      133.56      145.10     22.38 o
  -7   3   3     1240.66     1323.93     50.54 o
  -6   3   3      827.99      790.30     40.19 o
  -5   3   3     1696.37     1800.15     32.23 o
  -4   3   3       20.66       36.61     18.31 o
  -3   3   3     4843.87     5156.84     59.29 o
  -2   3   3     1297.07     1379.64     30.64 o
  -1   3   3     3256.22     3338.28     39.40 o
   0   3   3    18385.73    21244.25    227.05 o
   1   3   3     1862.53     1575.73     23.14 o
   2   3   3     1176.74     1128.84     30.23 o
   3   3   3     1738.65     1781.61     17.27 o
   4   3   3     9367.98     9379.95    128.14 o
   5   3   3     1221.98     1183.43    133.71 o
   6   3   3      352.72      358.54     25.47 o
   7   3   3     1723.95     1761.05     26.50 o
   8   3   3        0.01       -1.23     14.02 o
   9   3   3      895.68      817.80     23.82 o
  10   3   3      298.35      397.67     21.00 o
  11   3   3      152.91      147.37     19.92 o
 -10   4   3        8.21       28.89     24.95 o
  -9   4   3       21.91       49.08     22.64 o
  -8   4   3      273.45      299.65     38.60 o
  -7   4   3       77.14      114.61     31.83 o
  -6   4   3     1209.80     1087.16     45.36 o
  -5   4   3       37.09       85.78     18.19 o
  -4   4   3     2207.97     2231.22     33.75 o
  -3   4   3     4170.18     4290.14     57.70 o
  -2   4   3     1397.56     1393.02     14.13 o
  -1   4   3     3701.52     3671.92     62.87 o
   0   4   3      231.65      266.23     18.11 o
   1   4   3     1625.79     1805.74     17.64 o
   2   4   3     1640.10     1647.90     26.09 o
   3   4   3     2213.84     2544.71     34.18 o
   4   4   3     4794.50     4688.75     25.47 o
   5   4   3     3383.24     3381.31    116.40 o
   6   4   3     7636.18     7704.19    172.90 o
   7   4   3     1096.63     1118.09     66.26 o
   8   4   3      542.85      539.06     26.23 o
   9   4   3      898.23      851.97     23.58 o
  10   4   3      230.46      252.17     20.28 o
  11   4   3      457.03      418.38     22.99 o
  -9   5   3       15.27       23.88     39.00 o
  -8   5   3        0.75       38.60     35.02 o
  -7   5   3      700.44      722.65     43.37 o
  -6   5   3      353.55      383.21     35.42 o
  -5   5   3      690.67      709.94     26.06 o
  -4   5   3     1950.87     1914.73     50.14 o
  -3   5   3      153.36      150.69     13.93 o
  -2   5   3     4606.01     4504.18     45.36 o
  -1   5   3      418.56      424.28     15.85 o
   0   5   3     4180.70     4334.26     96.15 o
   1   5   3     3085.63     3192.29     24.74 o
   2   5   3      247.34      344.67     14.64 o
   3   5   3     7717.76     7440.14     70.60 o
   4   5   3        0.34        4.72      7.52 o
   5   5   3     1023.65     1487.49     28.89 o
   6   5   3     3166.32     2867.06     36.37 o
   7   5   3      487.80      539.70     18.91 o
   8   5   3     1719.51     1711.23     36.20 o
   9   5   3       15.99       -0.72     21.19 o
  10   5   3      603.11      606.07     31.33 o
  11   5   3        7.98        9.88     19.02 o
  -9   6   3        3.94      -18.31     44.97 o
  -8   6   3      367.81      367.69     49.34 o
  -7   6   3      406.91      405.89     43.77 o
  -6   6   3      472.50      416.10     22.35 o
  -5   6   3      226.94      348.01     18.78 o
  -4   6   3       45.74       46.42     11.37 o
  -3   6   3     3178.83     3154.66     74.21 o
  -2   6   3     1697.56     1728.77     33.63 o
  -1   6   3     1248.09     1022.85     37.29 o
   0   6   3     2397.67     2631.60     37.41 o
   1   6   3       18.30       47.10     10.57 o
   2   6   3     6179.53     6859.37     76.31 o
   3   6   3      636.67      765.09     12.82 o
   4   6   3        8.62       17.04      7.60 o
   5   6   3      761.92      890.18     17.12 o
   6   6   3      169.05      147.20     12.57 o
   7   6   3     5736.06     5826.36    133.51 o
   8   6   3     2053.98     1821.60     55.11 o
   9   6   3      403.63      477.53     30.24 o
  10   6   3        5.99       55.04     25.47 o
  11   6   3      148.78      109.12     20.00 o
  -8   7   3      280.93      290.09     48.15 o
  -7   7   3      126.94       81.97     42.58 o
  -6   7   3     1648.06     1631.83     32.84 o
  -5   7   3      813.50      889.51     27.86 o
  -4   7   3      326.43      307.77     16.63 o
  -3   7   3     1748.59     1764.51     42.94 o
  -2   7   3      258.68      264.57     17.98 o
  -1   7   3     1589.80     1458.41     50.14 o
   0   7   3       27.03       51.03     10.10 o
   1   7   3     7929.83     7691.11     74.90 o
   2   7   3     1853.93     1695.71     48.47 o
   3   7   3      748.89      678.08     14.13 o
   4   7   3       29.71       15.23      8.20 o
   5   7   3      106.64      186.46     10.27 o
   6   7   3      989.53      948.02     15.25 o
   7   7   3      852.63     1365.92     67.25 o
   8   7   3      449.98      552.35     20.89 o
   9   7   3      412.62      398.14     25.41 o
  10   7   3       13.34       18.86     23.32 o
  11   7   3      109.46      143.81     26.58 o
  -8   8   3       22.73       86.75     47.75 o
  -7   8   3       90.66      117.39     46.16 o
  -6   8   3      155.39      171.11     40.99 o
  -5   8   3      242.19      352.77     19.39 o
  -4   8   3     2595.77     2519.07     44.37 o
  -3   8   3      148.26      124.17     18.11 o
  -2   8   3      588.28      644.83     21.23 o
  -1   8   3      191.66      150.22     12.07 o
   0   8   3      952.28     1143.97     18.98 o
   1   8   3     2055.93     2008.98     20.59 o
   2   8   3      302.64      330.76     16.58 o
   3   8   3     2026.21     2106.79     25.47 o
   4   8   3        4.46        4.35      8.96 o
   5   8   3     1429.21     1367.94     16.70 o
   6   8   3      835.18      821.56     16.16 o
   7   8   3      270.61      264.23     17.52 o
   8   8   3      607.98      607.38     25.53 o
   9   8   3       17.74       10.23     19.10 o
  10   8   3      113.05      145.32     24.19 o
  11   8   3       25.44       31.05     24.04 o
  -7   9   3       46.21       83.57     47.75 o
  -6   9   3       49.81       62.87     42.98 o
  -5   9   3      531.67      540.79     47.35 o
  -4   9   3      457.81      439.07     36.61 o
  -3   9   3       63.29       66.85     40.19 o
  -2   9   3      141.78       92.32     38.60 o
  -1   9   3       22.56       22.82     11.34 o
   0   9   3     1072.40     1209.32     24.57 o
   1   9   3       12.67       18.94      9.79 o
   2   9   3     1766.86     2162.05     56.11 o
   3   9   3     2256.00     1986.71     56.71 o
   4   9   3     1658.16     1712.07     25.66 o
   5   9   3      178.32      238.83     11.79 o
   6   9   3       18.06       11.59     10.11 o
   7   9   3     2093.84     2161.66     35.48 o
   8   9   3       75.72       45.85     18.40 o
   9   9   3      170.42      164.56     20.68 o
  10   9   3      152.34      145.53     23.77 o
  11   9   3       62.64       88.34     40.59 o
  -7  10   3        3.64       -8.36     46.96 o
  -6  10   3       16.62       53.32     47.75 o
  -5  10   3        0.24       23.08     46.16 o
  -4  10   3      331.92      249.11     45.76 o
  -3  10   3      536.16      588.94     52.93 o
  -2  10   3      127.73      130.52     41.39 o
  -1  10   3       83.57       80.69     15.92 o
   0  10   3       73.18       68.30     18.70 o
   1  10   3      909.87      830.91     54.32 o
   2  10   3     1890.37     2009.33     34.59 o
   3  10   3      438.02      414.36     17.52 o
   4  10   3      278.58      261.11     17.08 o
   5  10   3        1.37        2.60     13.09 o
   6  10   3     1029.91     1023.63     19.26 o
   7  10   3      350.47      371.48     20.42 o
   8  10   3      190.80      177.83     19.13 o
   9  10   3       50.60       64.85     19.28 o
  10  10   3        6.15       21.09     41.78 o
  11  10   3      238.30      200.56     44.57 o
  -6  11   3       30.31       79.98     53.32 o
  -5  11   3        6.06        4.38     48.55 o
  -4  11   3      122.93       96.70     48.55 o
  -3  11   3       21.79        6.76     45.36 o
  -2  11   3      121.34      138.08     45.36 o
  -1  11   3      165.84      183.05     40.59 o
   0  11   3      189.65      232.39     44.17 o
   1  11   3      416.89      468.43     41.78 o
   2  11   3       97.35       64.61     12.40 o
   3  11   3     1427.94     1391.84     26.31 o
   4  11   3        1.07       -6.65     14.28 o
   5  11   3      154.08      155.93     16.15 o
   6  11   3     1036.00      950.84     33.43 o
   7  11   3      136.35      219.66     36.61 o
   8  11   3       59.87       77.47     21.29 o
   9  11   3       43.97       69.24     36.21 o
  10  11   3      130.78      172.70     44.57 o
  -5  12   3       14.98       46.96     51.73 o
  -4  12   3       13.93       10.74     47.35 o
  -3  12   3      235.95      237.57     50.14 o
  -2  12   3      179.64      206.13     42.18 o
  -1  12   3      153.59      181.86     45.36 o
   0  12   3      309.62      337.85     44.17 o
   1  12   3        6.78       27.81     14.73 o
   2  12   3      595.11      625.90     20.53 o
   3  12   3       12.73       -0.39     12.11 o
   4  12   3       31.60       22.98     15.55 o
   5  12   3      607.47      642.51     22.11 o
   6  12   3       19.71       27.05     13.74 o
   7  12   3      740.85      724.24     52.13 o
   8  12   3        0.36       31.83     39.79 o
   9  12   3      123.48      142.86     42.58 o
  10  12   3       40.72       57.70     36.21 o
  -4  13   3        2.05       40.59     48.15 o
  -3  13   3      259.19      286.91     52.93 o
  -2  13   3       29.58       -9.15     45.36 o
  -1  13   3       64.48       81.58     44.57 o
   0  13   3        3.79       26.45     20.73 o
   1  13   3      509.19      462.87     26.56 o
   2  13   3       13.01       18.82     14.84 o
   3  13   3       11.04        4.57     14.24 o
   4  13   3      216.91      222.07     16.50 o
   5  13   3       81.54       95.11     39.00 o
   6  13   3      351.87      323.92     41.78 o
   7  13   3      288.26      297.66     43.37 o
   8  13   3      175.98      149.23     40.19 o
   9  13   3       19.60       36.21     40.19 o
  -3  14   3        5.17       23.08     41.39 o
  -2  14   3      204.32      246.32     56.11 o
  -1  14   3       39.21       43.77     42.98 o
   0  14   3       55.37       50.05     21.90 o
   1  14   3      296.11      317.71     25.98 o
   2  14   3       28.27       26.52     21.49 o
   3  14   3       47.57       46.56     27.06 o
   4  14   3       27.54       17.31     23.89 o
   5  14   3      155.60      143.48     26.46 o
   6  14   3      115.37      130.92     40.19 o
   7  14   3       57.27       69.24     44.57 o
   8  14   3      128.28       40.99     36.61 o
  -1  15   3        0.28        7.16     42.98 o
   0  15   3      121.57      210.11     53.32 o
   1  15   3        1.43      -11.54     22.05 o
   2  15   3      106.46      151.29     26.65 o
   3  15   3      161.81      175.09     33.03 o
   4  15   3       67.42       74.02     33.03 o
   5  15   3       80.39       75.21     26.96 o
   6  15   3       19.69       11.06     27.54 o
   7  15   3      122.86       77.60     43.77 o
   1  16   3       28.32       51.33     47.35 o
   2  16   3       64.39       52.53     32.63 o
   3  16   3        0.51       40.19     31.44 o
   4  16   3       48.69       67.25     33.82 o
   5  16   3       25.32       15.52     35.02 o
  -4 -13   4       34.60      103.86     37.41 o
  -3 -13   4       36.84       65.66     44.57 o
  -2 -13   4       23.48       29.45     42.58 o
  -1 -13   4       88.33      132.51     42.98 o
   0 -13   4       32.90       70.83     42.58 o
   1 -13   4       90.85       78.00     40.59 o
  -6 -12   4       91.68      105.05     39.00 o
  -5 -12   4        6.29       12.73     39.40 o
  -4 -12   4      270.67      310.39     42.58 o
  -3 -12   4        5.02       64.86     38.20 o
  -2 -12   4       92.63       85.16     35.02 o
  -1 -12   4      212.35      193.00     38.20 o
   0 -12   4       16.45       20.69     36.61 o
   1 -12   4       15.84       25.64     20.81 o
   2 -12   4        8.70       -1.42     23.01 o
   3 -12   4      125.01      101.47     35.02 o
  -7 -11   4      134.85      135.32     36.81 o
  -6 -11   4        5.27       13.80     24.87 o
  -5 -11   4      274.47      262.24     44.57 o
  -4 -11   4       68.33       94.31     38.60 o
  -3 -11   4        3.47       27.46     29.85 o
  -2 -11   4      145.09      175.49     40.19 o
  -1 -11   4      236.25      245.13     41.78 o
   0 -11   4      553.44      577.25     24.83 o
   1 -11   4        0.79        0.01     27.06 o
   2 -11   4      137.16      151.10     23.28 o
   3 -11   4       94.09       80.78     32.23 o
   4 -11   4       69.26       47.52     28.05 o
  -8 -10   4      485.14      520.44     35.01 o
  -7 -10   4       37.67       11.87     28.85 o
  -6 -10   4       50.31       64.89     25.66 o
  -5 -10   4       12.87       26.00     24.66 o
  -4 -10   4       58.63       35.02     36.61 o
  -3 -10   4       86.95       85.56     36.21 o
  -2 -10   4       31.13       26.79      8.47 o
  -1 -10   4     1222.98     1165.46     25.47 o
   0 -10   4       73.18       62.48     34.22 o
   1 -10   4       49.35       30.89     18.69 o
   2 -10   4       33.70       42.00     20.27 o
   3 -10   4       40.61       23.08     37.01 o
   4 -10   4      198.96      248.94     42.38 o
   5 -10   4       18.26       15.94     25.87 o
  -9  -9   4      139.65      103.07     38.20 o
  -8  -9   4      146.26      127.74     36.21 o
  -7  -9   4       97.52      117.79     33.03 o
  -6  -9   4      269.50      270.54     27.80 o
  -5  -9   4      179.73      129.32     24.87 o
  -4  -9   4      827.54      801.30     31.45 o
  -3  -9   4       15.09       27.86     33.43 o
  -2  -9   4     1229.37     1095.10     20.44 o
  -1  -9   4      355.28      360.64     16.46 o
   0  -9   4      233.32      242.74     37.41 o
   1  -9   4      302.86      316.68     33.03 o
   2  -9   4      481.20      519.31     41.39 o
   3  -9   4      525.19      473.54     41.78 o
   4  -9   4      139.55      121.77     35.42 o
   5  -9   4      134.94      164.75     37.01 o
   6  -9   4       81.70       57.44     26.00 o
  -9  -8   4       41.62       97.10     35.02 o
  -8  -8   4        2.90        9.55     30.64 o
  -7  -8   4      562.28      567.46     39.00 o
  -6  -8   4       74.58       47.75     28.25 o
  -5  -8   4     1140.04     1066.66     57.90 o
  -4  -8   4      717.62      699.02     22.12 o
  -3  -8   4     3166.16     3200.25     71.03 o
  -2  -8   4        1.22        5.17      5.72 o
  -1  -8   4     1204.18     1403.40     21.26 o
   0  -8   4       10.55       -3.18     29.05 o
   1  -8   4      605.15      585.36     38.20 o
   2  -8   4        1.20       -6.08     20.11 o
   3  -8   4      135.20      122.96     33.03 o
   4  -8   4      163.09      202.95     34.22 o
   5  -8   4       93.53       73.62     33.03 o
   6  -8   4       20.90        0.22     24.64 o
   7  -8   4       34.40        2.86     27.29 o
 -10  -7   4      202.15      217.27     37.80 o
  -9  -7   4        1.00       -4.78     30.24 o
  -8  -7   4       84.65      124.55     31.04 o
  -7  -7   4      236.44      233.19     31.04 o
  -6  -7   4      447.95      511.71     23.27 o
  -5  -7   4      912.65      946.98     26.82 o
  -4  -7   4      700.93      700.07     19.86 o
  -3  -7   4     3576.52     3547.96     59.84 o
  -2  -7   4      250.29      219.88     11.19 o
  -1  -7   4      812.65      834.52     23.33 o
   0  -7   4      293.45      239.64     13.02 o
   1  -7   4     1087.16     1107.75     32.80 o
   2  -7   4     1246.65     1229.18     22.72 o
   3  -7   4      128.96      135.85     17.38 o
   4  -7   4      883.85      955.04     28.92 o
   5  -7   4       63.72       52.02     18.81 o
   6  -7   4      224.02      253.88     37.80 o
   7  -7   4       25.97       19.33     26.01 o
   8  -7   4       75.10       20.69     37.80 o
 -10  -6   4        2.17       -3.98     31.44 o
  -9  -6   4       51.44       73.22     31.04 o
  -8  -6   4       77.96      107.04     29.45 o
  -7  -6   4      848.51      733.39     26.71 o
  -6  -6   4      488.47      522.51     21.62 o
  -5  -6   4       13.83       22.18     14.14 o
  -4  -6   4      980.37      956.26     24.15 o
  -3  -6   4      157.19      170.64     14.30 o
  -2  -6   4      899.21      826.28     24.19 o
  -1  -6   4     1635.33     1706.07     26.98 o
   0  -6   4      392.35      369.00     12.32 o
   1  -6   4     1274.72     1236.17     21.41 o
   2  -6   4        1.90        8.83     12.96 o
   3  -6   4      547.01      476.92     18.74 o
   4  -6   4       38.38       42.45     15.07 o
   5  -6   4      524.88      524.23     23.21 o
   6  -6   4      105.44      112.40     34.02 o
   7  -6   4      154.23      131.48     25.56 o
   8  -6   4      280.24      281.26     29.00 o
 -10  -5   4      142.57      150.13     49.94 o
  -9  -5   4      202.19      163.55     32.63 o
  -8  -5   4       78.70       80.73     14.52 o
  -7  -5   4      743.43      764.99     24.07 o
  -6  -5   4       43.80       50.58      5.56 o
  -5  -5   4     1150.52     1109.23     23.87 o
  -4  -5   4      251.07      238.49     14.96 o
  -3  -5   4     1159.00     1360.36     36.61 o
  -2  -5   4     4064.73     4044.61     54.12 o
  -1  -5   4       18.56       31.66      7.81 o
   0  -5   4     1661.88     1692.00     25.62 o
   1  -5   4      403.83      386.81     15.47 o
   2  -5   4     2585.90     2422.80     55.39 o
   3  -5   4     1917.76     1745.76     39.21 o
   4  -5   4      352.42      360.82     16.20 o
   5  -5   4     1990.46     1897.84     27.43 o
   6  -5   4       75.72       58.97     16.56 o
   7  -5   4      117.41      124.49     15.44 o
   8  -5   4       61.16       51.60     23.78 o
   9  -5   4      119.40      130.92     46.16 o
 -10  -4   4      215.96      170.14     25.65 o
  -9  -4   4       10.86        9.19     15.41 o
  -8  -4   4      721.50      770.75     23.52 o
  -7  -4   4      136.30      141.67     14.57 o
  -6  -4   4      728.94      804.18     15.77 o
  -5  -4   4      588.20      621.04     16.38 o
  -4  -4   4     1345.82     1261.95     21.93 o
  -3  -4   4     3212.12     3396.38     32.06 o
  -2  -4   4       64.73      100.06     11.61 o
  -1  -4   4     2429.19     2884.52     43.78 o
   0  -4   4      151.23      170.16      9.32 o
   1  -4   4     1124.05     1280.27     22.73 o
   2  -4   4     3761.44     3924.41     63.50 o
   3  -4   4       55.85       42.56     11.83 o
   4  -4   4      656.15      736.46     17.50 o
   5  -4   4        0.96       -2.17     12.33 o
   6  -4   4     1150.49     1203.87     28.96 o
   7  -4   4      294.30      266.78     25.94 o
   8  -4   4       74.93       69.03     25.87 o
   9  -4   4      247.75      258.66     39.79 o
 -10  -3   4       47.10       28.34     18.01 o
  -9  -3   4      535.54      562.56     21.48 o
  -8  -3   4       71.55       62.42     20.08 o
  -7  -3   4     1021.89      931.96     36.21 o
  -6  -3   4     1041.50     1015.93     33.03 o
  -5  -3   4      176.06      194.81     13.37 o
  -4  -3   4     3708.40     3457.80     30.94 o
  -3  -3   4     2232.97     2309.30     25.96 o
  -2  -3   4     3184.22     2937.88     32.00 o
  -1  -3   4     7527.20     8163.98     34.30 o
   0  -3   4     1811.93     1776.46     26.77 o
   1  -3   4     4940.36     4874.62     43.73 o
   2  -3   4      445.00      466.71     19.34 o
   3  -3   4     1973.53     1775.59     41.93 o
   4  -3   4     1078.78     1177.15     39.99 o
   5  -3   4      194.94      226.99     11.66 o
   6  -3   4     2469.34     2743.23     33.76 o
   7  -3   4      179.27      144.47     22.70 o
   8  -3   4       37.60       26.14     19.67 o
   9  -3   4      105.54      152.16     24.74 o
  10  -3   4      174.15      203.38     33.73 o
 -10  -2   4      316.26      268.74     21.39 o
  -9  -2   4      594.35      573.69     33.43 o
  -8  -2   4      753.57      761.60     28.39 o
  -7  -2   4     1877.63     1831.54     35.26 o
  -6  -2   4      291.52      281.74     23.08 o
  -5  -2   4      410.74      372.87     21.89 o
  -4  -2   4     1733.05     1796.17     27.46 o
  -3  -2   4      820.58      685.29     10.40 o
  -2  -2   4    13725.67    13296.46     51.55 o
  -1  -2   4      224.87      261.37      7.77 o
   0  -2   4     9006.40     8550.54     43.40 o
   1  -2   4      736.85      807.24     19.50 o
   2  -2   4     3154.90     2949.55     50.92 o
   3  -2   4     4903.65     4596.96     46.99 o
   4  -2   4       22.01       63.47      8.95 o
   5  -2   4      171.18      161.47     10.45 o
   6  -2   4      136.01      127.26     16.86 o
   7  -2   4      752.60      748.10     25.45 o
   8  -2   4      118.86      108.95     20.05 o
   9  -2   4       93.65      109.88     25.52 o
  10  -2   4      590.03      552.00     35.18 o
 -10  -1   4      846.52      805.15     34.05 o
  -9  -1   4        2.74        8.65     21.29 o
  -8  -1   4      692.01      758.11     28.25 o
  -7  -1   4       32.45        9.23     16.63 o
  -6  -1   4      414.00      556.16     21.21 o
  -5  -1   4     3220.41     3011.97     44.17 o
  -4  -1   4       69.86       65.66     13.93 o
  -3  -1   4     3306.39     3578.40     23.91 o
  -2  -1   4     3850.13     3637.89     17.74 o
  -1  -1   4     7268.24     8042.02     86.91 o
   0  -1   4     2910.73     3250.80     25.23 o
   1  -1   4       17.67        9.07     10.93 o
   2  -1   4     5384.26     5298.45     66.65 o
   3  -1   4     1419.90     1433.31     13.29 o
   4  -1   4     2663.10     2716.16     21.01 o
   5  -1   4      618.11      577.11     13.29 o
   6  -1   4      567.52      479.51     23.48 o
   7  -1   4      694.56      599.92     23.40 o
   8  -1   4        2.22        5.78     19.93 o
   9  -1   4      674.23      667.02     33.22 o
  10  -1   4       49.75       64.54     26.39 o
  11  -1   4       65.11       96.72     29.51 o
 -10   0   4       11.51       22.27     23.70 o
  -9   0   4      759.99      702.47     33.63 o
  -8   0   4      600.37      624.70     26.96 o
  -7   0   4      156.05      134.96     26.46 o
  -6   0   4     1655.73     1544.71     28.96 o
  -5   0   4       20.87       25.15     13.24 o
  -4   0   4     3533.16     3559.93     40.99 o
  -3   0   4      115.75       89.54     11.14 o
  -2   0   4      483.32      432.95     10.74 o
  -1   0   4     6191.62     6345.47     43.77 o
   0   0   4     4014.99     4510.38     73.62 o
   1   0   4       74.56       57.17     10.96 o
   2   0   4      199.24      178.87     12.50 o
   3   0   4     2596.65     2638.45     12.34 o
   4   0   4     2911.49     3236.41     27.46 o
   5   0   4      256.42      231.20     14.33 o
   6   0   4     2212.24     2054.94     32.63 o
   7   0   4       48.64       75.76     13.37 o
   8   0   4     2482.91     2442.23     47.53 o
   9   0   4        0.43       73.62     25.61 o
  10   0   4     1178.72     1090.32     28.42 o
  11   0   4        8.29       32.76     24.87 o
 -10   1   4      196.65      200.30     26.86 o
  -9   1   4      526.53      520.23     40.79 o
  -8   1   4      144.87      170.43     24.87 o
  -7   1   4     1288.23     1230.81     30.49 o
  -6   1   4        0.25       46.83     14.90 o
  -5   1   4     3594.21     3320.15     52.73 o
  -4   1   4     2106.69     2190.23     33.82 o
  -3   1   4      102.36       55.71     11.54 o
  -1   1   4       15.45       14.72     13.93 o
   0   1   4     9462.62     9643.58     39.22 o
   1   1   4      232.08      394.86     15.92 o
   2   1   4      459.96      475.93     20.69 o
   3   1   4     9057.52     8728.70     68.44 o
   4   1   4      834.51      816.96     13.53 o
   5   1   4     1343.48     1234.39     21.09 o
   6   1   4      407.61      408.17     21.69 o
   7   1   4      581.17      568.06     17.56 o
   8   1   4     1354.59     1210.91     31.61 o
   9   1   4     1383.92     1266.11     28.20 o
  10   1   4      326.17      294.83     20.15 o
  11   1   4        7.61       37.48     28.10 o
 -10   2   4      134.49       87.49     33.82 o
  -9   2   4        0.03        2.26     22.88 o
  -8   2   4      506.43      518.74     29.85 o
  -7   2   4     1007.58      959.87     53.52 o
  -6   2   4      672.77      764.11     23.68 o
  -5   2   4      303.02      276.56     25.87 o
  -3   2   4     2333.26     2419.05     43.37 o
  -2   2   4      126.77       57.70     16.71 o
  -1   2   4     5349.43     6027.13     36.58 o
   0   2   4     8778.96     9806.56     49.52 o
   1   2   4      401.84      629.23      9.69 o
   2   2   4      825.25      977.80     16.08 o
   3   2   4       42.07       58.14      8.06 o
   4   2   4    16681.07    17277.94    103.07 o
   5   2   4       12.21       15.92      9.95 o
   6   2   4       33.33       25.94     11.06 o
   7   2   4     2337.89     2118.30     26.22 o
   8   2   4       12.59       31.11     13.86 o
   9   2   4     1808.24     2069.54     39.74 o
  10   2   4        0.46       -7.67     16.97 o
  11   2   4      390.71      443.57     36.61 o
 -10   3   4       28.10       33.89     24.87 o
  -9   3   4      178.32      175.70     24.84 o
  -8   3   4      369.47      456.32     27.86 o
  -7   3   4      198.79      172.70     33.03 o
  -6   3   4      930.41      861.13     43.37 o
  -5   3   4        4.75       -4.78     26.66 o
  -4   3   4     2513.27     2407.11     47.75 o
  -3   3   4      782.80      774.38     28.25 o
  -2   3   4     8757.61     8520.98     71.23 o
  -1   3   4     6043.60     6466.22     74.02 o
   0   3   4      137.96       88.56      5.71 o
   1   3   4       32.15       30.78      8.25 o
   2   3   4      140.83      151.54      9.46 o
   3   3   4     6881.11     7154.63     31.95 o
   4   3   4     4662.45     7144.96     43.53 o
   6   3   4      118.54       86.35     23.48 o
   7   3   4       16.51       12.65     12.87 o
   8   3   4     1413.22     1389.85     36.24 o
   9   3   4      471.14      669.09     21.60 o
  10   3   4       80.54       75.58     17.57 o
  11   3   4      194.45      196.52     20.95 o
  -9   4   4       71.62       73.78     24.09 o
  -8   4   4       33.73       12.34     35.42 o
  -7   4   4      559.42      579.79     43.37 o
  -6   4   4      144.99      164.35     33.82 o
  -5   4   4      287.73      226.12     19.54 o
  -4   4   4     3149.37     3090.06     39.69 o
  -3   4   4     1476.72     1672.12     38.60 o
  -2   4   4     9236.21     9211.00     78.39 o
  -1   4   4      146.12      208.39     13.47 o
   0   4   4     9566.06     9346.41     37.69 o
   1   4   4       42.63       47.88     10.10 o
   2   4   4     1211.97     1159.46     23.04 o
   3   4   4     4192.23     3793.66     49.22 o
   4   4   4     2652.97     2693.59     28.37 o
   5   4   4     1142.44     1194.74     15.70 o
   6   4   4       67.17       56.02     15.88 o
   7   4   4     2660.08     2654.20     40.08 o
   8   4   4      932.67      921.50     29.68 o
   9   4   4      219.85      230.52     17.43 o
  10   4   4      304.56      315.48     19.70 o
  11   4   4        0.64       19.91     17.93 o
  -9   5   4       14.79        7.41     23.99 o
  -8   5   4       70.66       81.18     37.01 o
  -7   5   4      477.33      479.11     42.98 o
  -6   5   4       32.75      144.85     33.82 o
  -5   5   4      770.55      791.64     27.22 o
  -4   5   4      151.30      143.27     17.36 o
  -3   5   4     3174.78     3183.30    200.36 o
  -2   5   4      558.02      442.50     26.26 o
  -1   5   4     6426.45     7552.85     48.12 o
   0   5   4     6648.90     6467.83     42.83 o
   1   5   4     1173.30     1236.25     19.35 o
   2   5   4     5739.59     5383.32     31.60 o
   3   5   4      905.97      935.38     12.32 o
   4   5   4     2902.83     3242.80     50.42 o
   5   5   4      764.04      675.65     13.91 o
   6   5   4     1678.40     1669.16     48.16 o
   7   5   4     1142.33      955.94     50.34 o
   8   5   4        1.46       -1.19     19.48 o
   9   5   4     2120.44     2148.27     88.14 o
  10   5   4      112.04       91.31     17.22 o
  11   5   4      186.05      176.94     20.69 o
  -9   6   4       31.51       43.37     44.17 o
  -8   6   4        0.87       -5.57     42.58 o
  -7   6   4       85.94       72.82     36.21 o
  -6   6   4      772.24      810.39     25.18 o
  -5   6   4        7.25        0.80     15.92 o
  -4   6   4      666.54      643.28     16.93 o
  -3   6   4      873.39      946.32     13.50 o
  -2   6   4     1292.36     1309.09     26.25 o
  -1   6   4     2028.76     2500.88     55.31 o
   0   6   4       71.71       47.99      9.15 o
   1   6   4     3821.76     4068.97     32.53 o
   2   6   4     1615.24     1551.37     32.68 o
   3   6   4     5490.12     5436.30     49.63 o
   4   6   4     1583.50     1715.44     27.80 o
   5   6   4      231.40      257.05     11.23 o
   6   6   4      726.11      666.59     35.90 o
   7   6   4      103.77      101.90     15.64 o
   8   6   4     2541.90     2577.37     42.83 o
   9   6   4     2862.25     2824.05     47.68 o
  10   6   4        1.43       -6.81     22.99 o
  11   6   4      469.16      546.67     33.19 o
  -8   7   4        1.45       23.08     41.78 o
  -7   7   4      323.87      285.72     46.56 o
  -6   7   4       24.15       20.11     16.27 o
  -5   7   4      576.77      558.86     22.28 o
  -4   7   4      686.13      578.56     16.64 o
  -3   7   4       22.17       13.92      6.72 o
  -2   7   4     2980.47     3124.76     40.47 o
  -1   7   4        3.53       10.82      5.55 o
   0   7   4      495.56      605.02     17.88 o
   1   7   4     2224.28     2439.54     26.70 o
   2   7   4     2650.99     2921.71     42.32 o
   3   7   4     2907.00     2586.15     32.65 o
   4   7   4      279.18      366.84     11.56 o
   5   7   4      481.72      451.14     13.15 o
   6   7   4      762.09      732.78     18.09 o
   7   7   4      268.11      283.01     17.07 o
   8   7   4      716.19      552.69     24.56 o
   9   7   4        5.30      148.49     23.90 o
  10   7   4      779.92      789.96     32.74 o
  11   7   4      141.68      173.39     28.43 o
  -8   8   4      224.70      221.65     50.94 o
  -7   8   4       30.72       25.07     44.57 o
  -6   8   4      324.11      292.88     47.35 o
  -5   8   4      556.02      497.76     18.90 o
  -4   8   4        2.47        1.03      9.90 o
  -3   8   4     2766.89     2687.81     91.13 o
  -2   8   4      294.83      306.76     17.91 o
  -1   8   4     1148.45     1189.87     53.64 o
   0   8   4     2056.80     1984.77     29.11 o
   1   8   4      236.41      256.91     17.01 o
   2   8   4     2951.24     3005.45     39.08 o
   3   8   4      222.32      179.42     13.96 o
   4   8   4     1300.11     1370.07     18.67 o
   5   8   4      205.79      210.34     11.57 o
   6   8   4       76.15      113.74     11.63 o
   7   8   4     1830.11     1725.12     33.46 o
   8   8   4      213.54      222.94     22.23 o
   9   8   4      532.26      515.45     36.21 o
  10   8   4     1114.19     1122.18     39.59 o
  11   8   4        2.80       31.40     25.23 o
  -7   9   4       33.00       37.80     44.57 o
  -6   9   4      171.11      212.50     47.75 o
  -5   9   4       80.48      103.86     44.97 o
  -4   9   4      960.98      906.28     25.07 o
  -3   9   4     2099.49     2080.40     67.65 o
  -2   9   4       55.86       84.76     39.79 o
  -1   9   4      594.10      642.22     14.54 o
   0   9   4       10.01       11.45     15.17 o
   1   9   4     1069.12      984.28     21.14 o
   2   9   4     1170.58     1135.92     25.72 o
   3   9   4     1915.11     1726.22     45.31 o
   4   9   4      650.97      703.61     18.84 o
   5   9   4      103.16       77.87     11.53 o
   6   9   4     3230.69     3465.80     47.67 o
   7   9   4       38.29       65.88     12.90 o
   8   9   4       29.44       16.13     17.57 o
   9   9   4      148.53      212.08     22.85 o
  10   9   4      150.33      204.85     25.50 o
  11   9   4      252.08      274.58     43.37 o
  -7  10   4      173.63      211.70     51.33 o
  -6  10   4        7.22       50.14     43.77 o
  -5  10   4        3.14       -0.40     39.79 o
  -4  10   4      261.44      296.86     48.95 o
  -3  10   4      112.35      131.32     40.99 o
  -2  10   4      849.00      788.71     49.34 o
  -1  10   4     1731.18     1699.08     27.65 o
   0  10   4       60.30       58.00     13.77 o
   1  10   4      627.80      705.53     21.69 o
   2  10   4      267.07      232.18     20.49 o
   3  10   4     1187.78     1163.63     27.47 o
   4  10   4      126.70      181.31     17.51 o
   5  10   4     1695.68     1552.66     30.33 o
   6  10   4      462.58      542.16     21.14 o
   7  10   4      659.35      638.18     27.27 o
   8  10   4       93.27      115.64     20.73 o
   9  10   4        5.04       13.27     19.68 o
  10  10   4      624.82      614.96     30.16 o
  11  10   4       33.60       21.49     38.60 o
  -6  11   4       20.32       74.41     54.92 o
  -5  11   4       64.40       83.96     51.33 o
  -4  11   4        8.87      -38.60     42.98 o
  -3  11   4       24.78       28.25     40.59 o
  -2  11   4      118.73      106.25     42.58 o
  -1  11   4      180.51      197.31     36.41 o
   0  11   4      235.20      243.24     25.07 o
   1  11   4       88.44      104.59     21.69 o
   2  11   4      629.10      548.23     20.97 o
   3  11   4       85.44       62.81     16.03 o
   4  11   4      166.98      169.31     17.44 o
   5  11   4     1255.89     1262.42     29.20 o
   6  11   4      310.20      319.84     26.46 o
   7  11   4      281.32      281.42     17.61 o
   8  11   4      106.71      109.08     19.75 o
   9  11   4      351.56      364.48     24.07 o
  10  11   4       81.11      109.83     42.98 o
  -5  12   4       17.15       71.63     54.52 o
  -4  12   4      208.07      191.80     48.95 o
  -3  12   4        2.75       17.91     42.98 o
  -2  12   4       85.29       97.89     48.95 o
  -1  12   4      538.44      621.31     55.71 o
   0  12   4      439.40      459.22     50.14 o
   1  12   4      627.83      632.91     27.90 o
   2  12   4      441.41      470.42     19.24 o
   3  12   4       24.40        5.42     12.85 o
   4  12   4     1137.94     1299.53     30.99 o
   5  12   4      103.14      107.83     17.51 o
   6  12   4       37.15       27.33     15.29 o
   7  12   4      372.23      287.31     44.57 o
   8  12   4      158.03      201.75     41.39 o
   9  12   4      274.72      310.79     48.15 o
  10  12   4       83.85      121.77     39.79 o
  -4  13   4       75.42      118.58     54.92 o
  -3  13   4        0.88      -21.89     52.13 o
  -2  13   4        8.99       31.04     42.58 o
  -1  13   4      261.11      333.47     49.34 o
   0  13   4      679.95      636.30     56.11 o
   1  13   4       10.66        1.17     19.26 o
   2  13   4      135.17      112.98     15.51 o
   3  13   4      236.26      247.07     15.84 o
   4  13   4        0.38       31.44     16.93 o
   5  13   4      204.06      215.02     41.98 o
   6  13   4      120.13       85.56     35.42 o
   7  13   4        0.85       10.74     35.81 o
   8  13   4      379.79      377.64     47.35 o
   9  13   4        3.44       21.09     36.61 o
  -3  14   4       20.26       -2.79     40.59 o
  -2  14   4       83.93      100.28     48.15 o
  -1  14   4       80.12      102.27     46.56 o
   0  14   4      421.64      409.59     28.05 o
   1  14   4       79.94       85.79     22.77 o
   2  14   4        4.89        5.06     20.30 o
   3  14   4      253.26      277.82     26.51 o
   4  14   4      257.99      275.29     25.27 o
   5  14   4       66.59       85.16     40.99 o
   6  14   4        8.42       41.39     36.21 o
   7  14   4      107.61      129.33     45.36 o
   8  14   4       26.73       19.90     36.21 o
  -1  15   4       94.03      118.19     53.72 o
   0  15   4       47.41       52.53     50.14 o
   1  15   4        0.29       19.11     22.38 o
   2  15   4       74.77       51.32     23.08 o
   3  15   4      113.90      128.53     30.64 o
   4  15   4      181.59      204.79     28.19 o
   5  15   4        0.10       14.49     23.78 o
   6  15   4      107.99      108.64     40.19 o
   7  15   4        5.39       32.63     46.56 o
   1  16   4      136.29      132.51     52.53 o
   3  16   4       88.50       82.37     31.83 o
   4  16   4       18.75       28.65     31.83 o
   5  16   4       78.19       62.94     29.11 o
  -2 -13   5       48.54       81.97     45.36 o
  -5 -12   5       77.64       98.29     37.80 o
  -4 -12   5        1.01       21.09     39.00 o
  -3 -12   5      100.73      110.63     38.60 o
  -2 -12   5      186.41      216.48     39.79 o
  -1 -12   5       32.46       58.89     42.58 o
   0 -12   5        7.19       48.95     41.39 o
   1 -12   5        2.07        3.18     35.81 o
   2 -12   5       50.71       40.82     23.88 o
  -7 -11   5        3.32       16.66     28.94 o
  -6 -11   5      106.67      115.00     41.78 o
  -5 -11   5       35.33       74.02     42.18 o
  -4 -11   5      317.04      339.04     40.99 o
  -3 -11   5      134.16      127.34     40.99 o
  -2 -11   5        2.79      -18.70     38.20 o
  -1 -11   5      299.11      371.67     45.36 o
   0 -11   5       15.96       23.82     20.10 o
   1 -11   5      270.76      276.32     24.07 o
   2 -11   5      122.71      130.30     23.41 o
   3 -11   5      122.66      111.02     33.43 o
   4 -11   5       25.21       19.10     33.82 o
  -8 -10   5       13.05      -11.35     25.41 o
  -7 -10   5      323.52      349.87     30.09 o
  -6 -10   5      709.17      741.81     36.13 o
  -5 -10   5       23.16        5.97     38.20 o
  -4 -10   5      100.90      151.61     41.78 o
  -3 -10   5        0.61        9.55     28.25 o
  -2 -10   5      134.16      130.92     39.00 o
  -1 -10   5      103.67       85.22     19.50 o
   0 -10   5       62.50       62.48     37.41 o
   1 -10   5      264.33      261.58     23.56 o
   2 -10   5       20.83       19.70     20.43 o
   3 -10   5       53.20       79.98     30.64 o
   4 -10   5       14.73        2.79     31.83 o
   5 -10   5       30.37       14.47     25.00 o
  -8  -9   5       42.16       39.42     27.63 o
  -7  -9   5      480.10      475.32     31.74 o
  -6  -9   5        5.35        6.74     23.11 o
  -5  -9   5      306.70      337.57     25.56 o
  -4  -9   5      302.38      268.21     35.81 o
  -3  -9   5      487.12      516.12     44.57 o
  -2  -9   5      428.48      369.46      7.96 o
  -1  -9   5      420.95      451.56     17.25 o
   0  -9   5      374.98      399.13     37.41 o
   1  -9   5      385.44      330.90     22.23 o
   2  -9   5       92.97       71.69     19.70 o
   3  -9   5      221.66      210.11     32.63 o
   4  -9   5       17.05        0.09     22.46 o
   5  -9   5      444.02      503.85     31.07 o
   6  -9   5       10.63       -4.12     25.25 o
  -9  -8   5       14.20       36.21     33.43 o
  -8  -8   5      373.94      342.62     38.20 o
  -7  -8   5        0.17        6.05     24.87 o
  -6  -8   5      125.39      152.39     23.32 o
  -5  -8   5      623.52      643.89     50.14 o
  -4  -8   5       95.03       57.39     15.94 o
  -3  -8   5      816.45      798.60     28.84 o
  -2  -8   5      630.58      578.29     27.37 o
  -1  -8   5     1548.21     1553.91     25.64 o
   0  -8   5      249.52      255.47     37.41 o
   1  -8   5      171.67      169.12     31.04 o
   2  -8   5       14.04       26.00     17.77 o
   3  -8   5      107.10       79.59     27.06 o
   4  -8   5      124.61      135.65     23.07 o
   5  -8   5       14.12        9.42     23.31 o
   6  -8   5      265.91      302.20     27.65 o
   7  -8   5       22.49        2.79     38.20 o
  -9  -7   5      304.01      316.76     37.41 o
  -8  -7   5       80.70       83.17     31.04 o
  -7  -7   5      530.72      600.48     37.01 o
  -6  -7   5        0.94       -5.00     14.33 o
  -5  -7   5       10.82        4.79     14.16 o
  -4  -7   5     2179.03     2316.11     31.72 o
  -3  -7   5        1.14       22.97     17.86 o
  -2  -7   5     1761.99     1815.81     65.26 o
  -1  -7   5      156.63      149.39     10.77 o
   0  -7   5      814.80      779.19     16.98 o
   1  -7   5      316.31      368.47     25.44 o
   2  -7   5      234.27      229.89     17.59 o
   3  -7   5     1265.84     1168.40     32.37 o
   4  -7   5      635.02      527.92     20.86 o
   5  -7   5       49.71       58.34     15.49 o
   6  -7   5       44.38       28.53     22.59 o
   7  -7   5       55.75       55.16     25.10 o
  -9  -6   5      485.26      451.66     37.41 o
  -8  -6   5      408.88      482.30     36.21 o
  -7  -6   5      316.30      341.05     20.22 o
  -6  -6   5        1.17        9.33     13.86 o
  -5  -6   5      938.18      886.85     25.57 o
  -4  -6   5      290.22      306.10     15.58 o
  -3  -6   5      690.63      677.19     21.52 o
  -2  -6   5      134.60      154.89     18.62 o
  -1  -6   5      526.30      509.53     12.84 o
   0  -6   5     2000.04     2030.35     33.70 o
   1  -6   5       21.45       33.60     12.84 o
   2  -6   5     1522.87     1513.95     44.79 o
   3  -6   5       15.92       28.11     12.27 o
   4  -6   5      147.46      127.48     15.55 o
   5  -6   5      272.62      277.67     17.15 o
   6  -6   5      118.26      113.34     15.96 o
   7  -6   5      169.88      160.88     25.52 o
   8  -6   5        9.78       -0.80     35.81 o
 -10  -5   5      331.23      278.97     59.89 o
  -9  -5   5       92.79      143.65     31.04 o
  -8  -5   5      655.25      694.88     20.25 o
  -7  -5   5       31.12       28.74      6.95 o
  -6  -5   5      115.73      111.42      4.94 o
  -5  -5   5      400.26      396.21     24.27 o
  -4  -5   5     1307.27     1446.68     22.70 o
  -3  -5   5     1883.68     1886.08     28.85 o
  -2  -5   5        2.52        4.38     16.71 o
  -1  -5   5     2754.60     2615.76     35.14 o
   0  -5   5     2379.96     2366.54     30.21 o
   1  -5   5     1097.22     1090.70     20.47 o
   2  -5   5      906.81      912.86     22.25 o
   3  -5   5      428.82      424.20     16.94 o
   4  -5   5     1585.88     1533.42     28.03 o
   5  -5   5      544.86      490.12     18.55 o
   6  -5   5      742.60      756.71     20.79 o
   7  -5   5       16.14        8.40     21.23 o
   8  -5   5      126.81      108.24     35.42 o
   9  -5   5      134.11      129.73     47.75 o
 -10  -4   5        3.86        4.85     23.90 o
  -9  -4   5      866.31      857.77     57.70 o
  -8  -4   5        6.83        1.26     14.65 o
  -7  -4   5       94.21      156.04     52.93 o
  -6  -4   5      642.44      573.50     14.46 o
  -5  -4   5      312.49      323.39      9.38 o
  -4  -4   5     2408.47     2516.65     50.74 o
  -3  -4   5        9.12       20.98     10.59 o
  -2  -4   5      426.12      436.53     20.69 o
  -1  -4   5       98.82       75.00      8.80 o
   0  -4   5     1504.59     1542.99     17.53 o
   1  -4   5     3371.04     3326.17     55.10 o
   2  -4   5      169.32      205.03     25.87 o
   3  -4   5      730.40      816.19     23.33 o
   4  -4   5       91.09       91.56     11.44 o
   5  -4   5      893.69      888.31     17.78 o
   6  -4   5      528.95      503.92     17.47 o
   7  -4   5      235.49      202.44     15.13 o
   8  -4   5      219.70      246.40     32.43 o
 -10  -3   5      442.28      490.74     31.24 o
  -9  -3   5       63.15       63.91     16.14 o
  -8  -3   5      380.10      363.34     23.23 o
  -7  -3   5     1287.83     1386.80     40.99 o
  -6  -3   5      217.80      209.71     23.08 o
  -5  -3   5     1030.16      999.67     19.88 o
  -4  -3   5      466.89      498.60     24.95 o
  -3  -3   5     3742.82     3622.31     21.12 o
  -2  -3   5     3863.80     4103.21     68.05 o
  -1  -3   5      334.54      383.24      8.65 o
   0  -3   5     8234.98     8759.76    125.61 o
   1  -3   5      412.83      505.08     15.08 o
   2  -3   5     3137.11     3157.81     34.38 o
   3  -3   5      502.92      582.02     17.48 o
   4  -3   5      390.59      402.06     11.84 o
   5  -3   5     1855.05     1658.75     27.63 o
   6  -3   5        8.94       17.41     11.33 o
   7  -3   5      349.04      298.42     16.80 o
   8  -3   5      199.00      249.56     23.03 o
   9  -3   5       64.52       60.49     40.99 o
  10  -3   5      225.26      255.82     31.37 o
 -10  -2   5      303.87      294.50     28.11 o
  -9  -2   5      213.27      245.27     25.14 o
  -8  -2   5     1024.75      994.45     31.26 o
  -7  -2   5       99.62      132.40     18.92 o
  -6  -2   5     1031.18     1010.75     31.83 o
  -5  -2   5      159.74      135.30     17.51 o
  -4  -2   5     2123.04     2300.51    102.67 o
  -3  -2   5      727.58      820.38     14.95 o
  -2  -2   5     2715.66     3281.74     41.92 o
  -1  -2   5     6382.83     6577.82     48.69 o
   0  -2   5      312.99      365.32     10.58 o
   1  -2   5    11168.70    11559.96    191.01 o
   2  -2   5     5253.68     5285.10    154.20 o
   3  -2   5      466.52      458.42     11.54 o
   4  -2   5     1313.97     1310.20     26.87 o
   5  -2   5       24.56       27.47      8.81 o
   6  -2   5     2105.65     1893.34     26.63 o
   7  -2   5      265.27      235.97     20.32 o
   8  -2   5       91.38      106.53     19.77 o
   9  -2   5      518.47      547.39     23.72 o
  10  -2   5        1.86        7.91     27.29 o
 -10  -1   5        2.40       -4.40     22.56 o
  -9  -1   5      598.74      657.23     29.72 o
  -8  -1   5      268.37      255.78     22.43 o
  -7  -1   5     1473.78     1499.28     31.55 o
  -6  -1   5      707.68      666.78     22.26 o
  -5  -1   5      816.50      752.50     25.07 o
  -4  -1   5     2814.58     2632.74     34.62 o
  -3  -1   5      454.32      450.15     16.02 o
  -2  -1   5     1824.52     1977.40     13.00 o
  -1  -1   5    13396.84    13838.09    154.53 o
   0  -1   5     3546.01     3969.18     28.94 o
   1  -1   5     4589.83     4919.70     73.82 o
   2  -1   5     1695.55     1781.86     26.00 o
   3  -1   5     1414.01     1517.40     18.01 o
   4  -1   5      473.40      421.66     18.14 o
   5  -1   5      463.93      469.51     11.28 o
   6  -1   5     2840.69     2716.30     37.80 o
   7  -1   5      172.17      143.26     16.90 o
   8  -1   5      241.27      289.33     18.03 o
   9  -1   5       64.47       42.19     17.53 o
  10  -1   5      322.33      349.31     31.22 o
 -10   0   5      245.86      251.57     35.22 o
  -9   0   5      431.64      424.94     26.09 o
  -8   0   5      209.64      197.05     21.89 o
  -7   0   5     2120.80     2176.62     47.35 o
  -6   0   5        0.22       -0.91     14.16 o
  -5   0   5     3430.48     3068.49     34.84 o
  -4   0   5     1817.15     1847.61     29.45 o
  -3   0   5     1092.62      947.48     17.91 o
  -2   0   5     2927.96     3028.92     33.23 o
  -1   0   5      682.66      592.97     12.95 o
   0   0   5     9617.89     9036.72     43.74 o
   1   0   5      130.55      111.66     12.62 o
   2   0   5     3682.04     3441.18     19.37 o
   3   0   5     2767.90     3233.00     34.60 o
   4   0   5      893.08     1014.73     13.13 o
   5   0   5     1661.40     1670.53     22.28 o
   6   0   5      658.87      631.52     19.90 o
   7   0   5      434.22      438.81     16.56 o
   8   0   5      198.21      183.23     16.35 o
   9   0   5     1056.78     1042.91     33.88 o
  10   0   5      678.70      683.37     76.60 o
  11   0   5       66.53       68.67     25.53 o
 -10   1   5      336.35      325.32     28.19 o
  -9   1   5        9.82        2.73     20.26 o
  -8   1   5     1014.52     1005.27     30.78 o
  -7   1   5      427.93      422.41     22.22 o
  -6   1   5      510.55      508.28     20.54 o
  -5   1   5     2342.60     2198.10     38.40 o
  -4   1   5     1197.12     1243.55     25.47 o
  -3   1   5     6275.70     6506.24     42.98 o
  -2   1   5       37.21       50.02      5.49 o
  -1   1   5     2138.62     2046.16     18.13 o
   0   1   5     3129.74     3232.41     15.57 o
   1   1   5      107.95       64.54     12.86 o
   2   1   5     3199.45     3240.67     30.33 o
   3   1   5      997.43     1333.88     32.23 o
   5   1   5        0.45       -3.18      7.16 o
   6   1   5      468.51      448.47     15.92 o
   7   1   5     2573.45     2433.33     45.85 o
   8   1   5        6.82       47.90     13.69 o
   9   1   5      332.16      319.38     18.14 o
  10   1   5       15.18       62.78     17.46 o
  11   1   5      587.41      584.40     42.78 o
 -10   2   5        9.20      -10.19     23.99 o
  -9   2   5      325.44      378.66     27.34 o
  -8   2   5      408.41      390.99     36.41 o
  -7   2   5      571.79      606.05     25.32 o
  -6   2   5     1243.96     1176.23     27.54 o
  -5   2   5      132.81      121.39     22.48 o
  -2   2   5     2036.79     2275.39     29.85 o
  -1   2   5     1976.59     1793.81     15.91 o
   0   2   5     1638.21     1836.19      9.44 o
   1   2   5      554.69      638.99      9.40 o
   2   2   5        3.65        6.05      4.77 o
   3   2   5     5923.19     6181.12     60.88 o
   4   2   5     2057.47     2037.43     40.19 o
   5   2   5     1028.05      959.02     15.52 o
   6   2   5     2829.70     2868.30     76.60 o
   7   2   5        0.04      -12.88     11.55 o
   8   2   5      532.95      511.80     17.85 o
   9   2   5        9.82       -0.43     14.34 o
  10   2   5      660.50      650.00     22.94 o
  11   2   5      564.90      506.16     34.50 o
 -10   3   5      208.00      206.77     27.48 o
  -9   3   5      594.10      571.08     30.76 o
  -8   3   5        5.70      -12.74     19.85 o
  -7   3   5      890.76      969.90     29.83 o
  -6   3   5        8.27       12.34     31.04 o
  -5   3   5      501.92      436.93     35.81 o
  -4   3   5     1656.15     1822.94     44.57 o
  -3   3   5      528.77      517.32     27.06 o
  -2   3   5     2399.86     2442.13     54.12 o
  -1   3   5        8.13       12.52      6.15 o
   0   3   5    10650.08    10199.72     75.83 o
   1   3   5       35.32        9.87      8.19 o
   2   3   5     1281.85     1241.18     12.02 o
   3   3   5     2889.05     3209.25     16.66 o
   4   3   5      885.58     1033.03     14.12 o
   5   3   5      641.96      631.69     14.69 o
   6   3   5      194.52      198.11     12.42 o
   7   3   5     1206.97     1141.79     20.20 o
   8   3   5      181.31      229.41     14.58 o
   9   3   5       68.86       85.74     14.63 o
  10   3   5      264.87      283.88     19.92 o
  11   3   5        4.79       14.49     26.25 o
  -9   4   5       17.98       63.94     24.66 o
  -8   4   5      472.68      424.74     27.61 o
  -7   4   5        1.84        7.96     29.45 o
  -6   4   5     1066.38     1024.68     44.97 o
  -5   4   5      402.40      391.65     22.93 o
  -4   4   5      753.15      796.67     34.22 o
  -3   4   5      835.43      854.37     32.23 o
  -2   4   5      707.87     1009.25     49.74 o
  -1   4   5    15744.46    16631.15    109.23 o
   0   4   5     5655.72     5592.63     50.45 o
   1   4   5      214.88      187.51     10.51 o
   2   4   5     5739.59     5426.85     59.96 o
   3   4   5     2096.40     2445.00     26.68 o
   4   4   5     1366.61     1207.14     16.63 o
   5   4   5     1039.69      957.56     14.64 o
   6   4   5     2332.90     2283.93     83.77 o
   7   4   5     1342.83     1186.73     30.76 o
   8   4   5       21.93       31.25     13.43 o
   9   4   5      653.84      629.25     20.42 o
  10   4   5       10.15        0.66     14.91 o
  11   4   5      366.86      392.19     32.50 o
  -9   5   5      503.03      488.36     32.31 o
  -8   5   5      382.01      411.07     43.77 o
  -7   5   5      141.59      175.89     37.41 o
  -6   5   5       45.59      100.68     31.04 o
  -5   5   5        0.01        3.18     27.06 o
  -4   5   5     1096.29     1251.26    104.46 o
  -3   5   5     2885.26     2907.71     53.32 o
  -2   5   5     4010.39     4580.33     40.45 o
  -1   5   5      773.06      747.39     19.09 o
   0   5   5      171.60      152.48     10.68 o
   1   5   5     8517.38     9229.95     86.79 o
   2   5   5      103.93      114.77     10.87 o
   3   5   5     2912.33     3393.69     26.71 o
   4   5   5     1123.37     1073.11     17.98 o
   5   5   5       57.60       62.55      8.88 o
   6   5   5     1044.38     1090.15     17.54 o
   7   5   5      311.33      333.10     16.37 o
   8   5   5      404.85      386.92     25.04 o
   9   5   5       31.42       13.12     14.68 o
  10   5   5      131.60      109.93     17.23 o
  11   5   5      466.25      444.97     22.66 o
  -9   6   5       95.52      122.17     46.16 o
  -8   6   5       61.30       58.10     39.00 o
  -7   6   5      375.63      411.07     44.17 o
  -6   6   5        0.49       42.98     31.83 o
  -5   6   5      393.72      313.57     33.82 o
  -4   6   5     1906.91     1863.56     38.54 o
  -3   6   5      416.64      373.26     27.06 o
  -2   6   5     1267.83     1265.48     26.01 o
  -1   6   5      508.24      528.19     19.15 o
   0   6   5     5182.67     5515.91     36.08 o
   1   6   5     7488.93     8272.29     81.32 o
   2   6   5     5666.73     5804.91     43.65 o
   3   6   5     1238.30     1264.47     23.57 o
   4   6   5        2.57        1.31      9.35 o
   5   6   5     2486.41     2564.61     33.14 o
   6   6   5      159.35      175.00     13.30 o
   7   6   5     2683.08     2671.36     34.05 o
   8   6   5      114.44      153.57     17.17 o
   9   6   5        6.59       22.39     17.20 o
  10   6   5      858.56      854.73     25.32 o
  11   6   5        0.29        3.08     18.42 o
  -8   7   5      215.28      201.75     48.15 o
  -7   7   5      194.31      150.02     45.76 o
  -6   7   5        5.43      -17.11     40.99 o
  -5   7   5      243.60      199.04     41.58 o
  -4   7   5       27.75       22.77      8.36 o
  -3   7   5     1379.39     1356.71     26.58 o
  -2   7   5        7.63       21.24     14.88 o
  -1   7   5      123.29       81.57     15.75 o
   0   7   5     3996.66     3874.37     76.14 o
   1   7   5     1727.63     1875.87     23.81 o
   2   7   5     3465.17     3378.33     31.48 o
   3   7   5      183.12      216.11     11.24 o
   4   7   5     1721.13     1699.06     19.89 o
   5   7   5      474.90      458.51     16.02 o
   6   7   5     1877.59     1819.90     24.64 o
   7   7   5      336.32      280.75     13.96 o
   8   7   5      142.07      134.38     26.29 o
   9   7   5      780.54      730.63     24.55 o
  10   7   5      348.90      417.21     49.34 o
  11   7   5      699.42      688.42     37.80 o
  -8   8   5       29.62       24.67     45.36 o
  -7   8   5       55.51       69.64     47.75 o
  -6   8   5       89.26       83.57     43.77 o
  -5   8   5       85.31       69.81      9.65 o
  -4   8   5     1759.26     1593.36    127.94 o
  -3   8   5      227.45      251.77     27.06 o
  -2   8   5       74.68       69.33     15.26 o
  -1   8   5     1858.12     1767.57     33.36 o
   0   8   5      926.79      920.47     13.07 o
   1   8   5     2656.21     2736.90     30.03 o
   2   8   5      469.03      460.58     19.85 o
   3   8   5     1303.73     1214.43     24.81 o
   4   8   5      606.61      566.68     14.60 o
   5   8   5       22.66       27.80     10.68 o
   6   8   5     3151.62     3088.29     38.14 o
   7   8   5      155.13      158.22     13.30 o
   8   8   5      107.19      113.92     17.80 o
   9   8   5      688.93      614.72     28.27 o
  10   8   5      454.12      505.55     29.36 o
  11   8   5      717.18      724.45     35.75 o
  -7   9   5      176.79      196.98     52.93 o
  -6   9   5       64.80       26.66     45.76 o
  -5   9   5      192.28      145.25     43.77 o
  -4   9   5        7.39       30.24     40.99 o
  -3   9   5      395.14      414.25     45.76 o
  -2   9   5     1064.43     1356.23     35.51 o
  -1   9   5      243.71      230.39     18.45 o
   0   9   5     2768.85     2963.70     26.05 o
   1   9   5      252.39      318.38     19.78 o
   2   9   5      344.01      325.10     16.67 o
   3   9   5      813.99      842.78     20.28 o
   4   9   5        4.61        1.37     10.09 o
   5   9   5     2586.55     2437.29     28.59 o
   6   9   5      247.07      292.41     17.19 o
   7   9   5      569.36      529.87     16.65 o
   8   9   5      180.27      198.31     21.61 o
   9   9   5      117.23      137.89     22.55 o
  10   9   5      462.58      492.95     30.24 o
  11   9   5        4.85       34.59     24.56 o
  -7  10   5      152.91      127.34     45.76 o
  -6  10   5      402.05      384.01     52.93 o
  -5  10   5      235.89      259.85     44.97 o
  -4  10   5      537.15      499.01     52.13 o
  -3  10   5      350.44      402.31     49.34 o
  -2  10   5      686.47      758.86     52.13 o
  -1  10   5      589.39      538.01     41.78 o
   0  10   5     1026.29      981.24     19.19 o
   1  10   5       65.44       74.82     11.04 o
   2  10   5     1669.63     1617.38     47.17 o
   3  10   5      421.37      431.82     18.09 o
   4  10   5      841.60      870.09     32.80 o
   5  10   5      422.90      378.94     16.53 o
   6  10   5      555.05      563.80     18.36 o
   7  10   5      677.97      607.81     27.43 o
   8  10   5       23.57       32.09     20.30 o
   9  10   5      619.69      642.00     29.28 o
  10  10   5       40.04       73.65     24.79 o
  11  10   5      171.84       69.64     39.00 o
  -6  11   5      271.62      233.59     57.30 o
  -5  11   5       59.79      100.68     51.33 o
  -4  11   5       64.67      111.82     47.75 o
  -3  11   5       27.60       69.24     47.75 o
  -2  11   5      152.62      215.28     48.55 o
  -1  11   5      993.37      943.50     54.92 o
   0  11   5      427.17      425.78     29.45 o
   1  11   5      210.59      204.53     14.52 o
   2  11   5      200.07      157.96     18.38 o
   3  11   5      183.81      184.58     17.70 o
   4  11   5     1213.05     1192.12     29.65 o
   5  11   5      776.43      804.95     40.19 o
   6  11   5      555.67      522.46     18.28 o
   7  11   5      370.01      363.11     26.78 o
   8  11   5      307.75      340.99     24.40 o
   9  11   5       78.76       49.41     20.72 o
  10  11   5      101.07      138.48     45.76 o
  -5  12   5       24.58       75.61     55.71 o
  -4  12   5      187.11      247.91     53.72 o
  -3  12   5       22.25       45.76     49.74 o
  -2  12   5      187.32      247.52     47.75 o
  -1  12   5       26.57       49.34     44.97 o
   0  12   5      381.97      383.07     31.64 o
   1  12   5      456.15      479.91     49.74 o
   2  12   5      323.21      321.34     20.04 o
   3  12   5      864.84      945.74     26.16 o
   4  12   5      428.13      387.36     19.97 o
   5  12   5      173.62      162.65     19.34 o
   6  12   5      169.94      191.71     20.06 o
   7  12   5      138.78      125.07     18.90 o
   8  12   5      230.73      282.99     23.20 o
   9  12   5        0.99       -1.99     38.60 o
  10  12   5      528.63      422.61     45.36 o
  -4  13   5       21.10       -1.59     52.13 o
  -3  13   5      201.93      278.55     58.10 o
  -2  13   5        0.24       -6.76     48.15 o
  -1  13   5       33.99       31.44     47.75 o
   0  13   5      129.02      148.83     42.98 o
   1  13   5        0.39       46.96     40.99 o
   2  13   5      193.31      175.17     20.85 o
   3  13   5       14.54       14.49     13.48 o
   4  13   5      389.91      387.33     21.07 o
   5  13   5        0.76       12.18     17.84 o
   6  13   5        0.49       -5.57     32.23 o
   7  13   5      279.69      303.62     43.37 o
   8  13   5       77.13       58.50     36.21 o
   9  13   5      162.19      122.96     45.36 o
  -3  14   5       62.44       48.55     42.18 o
  -2  14   5       21.98       12.73     45.76 o
  -1  14   5      243.37      292.08     53.32 o
   0  14   5        0.51       18.31     39.79 o
   1  14   5      316.28      296.49     33.03 o
   2  14   5      125.01      113.86     20.31 o
   3  14   5      225.99      252.89     22.01 o
   4  14   5       30.50        2.85     22.28 o
   5  14   5       60.60       86.75     41.78 o
   6  14   5      288.07      292.48     44.57 o
   7  14   5       29.55       23.08     43.37 o
   8  14   5       64.60       75.61     46.56 o
   9  14   5       62.31       51.33     48.95 o
  -2  15   5      103.75      119.78     58.50 o
  -1  15   5        1.60       -5.97     50.14 o
   0  15   5        5.81       30.64     48.95 o
   1  15   5      146.04      187.03     45.36 o
   2  15   5      145.85      129.43     21.69 o
   3  15   5       95.25       89.06     23.90 o
   4  15   5       25.28       18.31     22.37 o
   5  15   5      279.99      288.90     48.95 o
   6  15   5        9.05       38.20     42.18 o
   7  15   5       75.86      120.97     48.95 o
   0  16   5       17.56       68.84     54.12 o
   1  16   5        0.54       17.91     51.73 o
   2  16   5       47.56       16.32     41.39 o
   3  16   5       37.64       39.44     23.85 o
   4  16   5       71.45       81.18     32.23 o
   5  16   5       43.71       25.91     35.42 o
   6  16   5        5.25      -13.82     26.78 o
  -4 -12   6       82.41      136.49     45.36 o
  -3 -12   6       40.28       62.08     46.56 o
  -2 -12   6        3.93        8.36     38.20 o
  -1 -12   6      152.29      134.50     43.77 o
   0 -12   6        7.15       -2.79     40.59 o
   1 -12   6       41.56       29.85     40.59 o
  -6 -11   6       14.85       82.37     40.19 o
  -5 -11   6      104.92      149.62     40.99 o
  -4 -11   6       46.24       69.64     40.59 o
  -3 -11   6       12.94        9.95     34.22 o
  -2 -11   6      263.04      325.51     46.56 o
  -1 -11   6        3.06        9.55     35.02 o
   0 -11   6       50.57       60.88     36.21 o
   1 -11   6       71.48      103.07     38.20 o
   2 -11   6        3.98      -23.58     21.57 o
   3 -11   6      230.81      183.45     35.42 o
  -7 -10   6       51.06       20.07     35.81 o
  -6 -10   6      189.99      136.49     47.35 o
  -5 -10   6      391.84      355.75     48.15 o
  -4 -10   6       53.98       90.33     40.19 o
  -3 -10   6      487.86      554.32     48.95 o
  -2 -10   6        6.39      -14.72     39.40 o
  -1 -10   6      226.79      206.53     38.60 o
   0 -10   6       39.73       57.30     35.02 o
   1 -10   6       20.31       30.34     20.22 o
   2 -10   6      163.12      213.25     27.86 o
   3 -10   6       17.23       32.23     29.45 o
   4 -10   6       57.71       54.52     34.22 o
  -8  -9   6      137.54       56.51     41.78 o
  -7  -9   6       88.50       85.64     25.83 o
  -6  -9   6      635.21      625.33     42.58 o
  -5  -9   6      666.40      768.81     52.53 o
  -4  -9   6      288.96      280.54     36.61 o
  -3  -9   6      424.31      472.35     45.76 o
  -2  -9   6      211.57      177.08     41.78 o
  -1  -9   6      945.03      859.81     21.91 o
   0  -9   6       80.24       98.69     39.79 o
   1  -9   6      898.00      967.18     29.45 o
   2  -9   6       35.38       51.30     20.83 o
   3  -9   6      328.77      292.88     34.22 o
   4  -9   6        4.32       23.08     31.44 o
   5  -9   6       14.38        4.38     35.42 o
  -8  -8   6        8.63       15.27     25.98 o
  -7  -8   6      205.13      192.24     26.57 o
  -6  -8   6      101.65      113.09     23.75 o
  -5  -8   6       59.93       70.78     21.61 o
  -4  -8   6     1602.62     1659.39     63.27 o
  -3  -8   6      446.44      425.79     39.40 o
  -2  -8   6       71.38       65.26     35.42 o
  -1  -8   6      259.19      217.35     30.24 o
   0  -8   6      784.96      830.09     44.17 o
   1  -8   6      292.30      293.13     24.08 o
   2  -8   6      769.73      775.18     33.03 o
   3  -8   6       24.01       15.12     26.66 o
   4  -8   6       22.95       44.57     29.45 o
   5  -8   6        2.86       22.28     33.82 o
   6  -8   6      188.51      168.77     26.22 o
  -8  -7   6      248.71      307.03     28.48 o
  -7  -7   6      179.23      183.44     23.34 o
  -6  -7   6       21.49       21.23     14.70 o
  -5  -7   6      630.67      631.64     21.60 o
  -4  -7   6      134.47      124.42     18.92 o
  -3  -7   6      160.88      161.77     18.75 o
  -2  -7   6      586.50      594.71     25.99 o
  -1  -7   6      132.03      121.77     11.64 o
   0  -7   6     1610.64     1870.41     26.76 o
   1  -7   6       91.22       91.85     22.66 o
   2  -7   6      296.70      323.53     18.68 o
   3  -7   6        1.09        5.14     18.39 o
   4  -7   6       98.05       78.95     20.24 o
   5  -7   6      369.63      328.26     25.84 o
   6  -7   6        2.08      -33.25     22.17 o
   7  -7   6      206.25      288.50     45.36 o
  -8  -6   6      385.51      374.06     32.63 o
  -7  -6   6        4.07      -10.35     23.88 o
  -6  -6   6      950.63      884.44     21.74 o
  -5  -6   6       70.16       72.85     13.38 o
  -4  -6   6      419.40      439.19     16.77 o
  -3  -6   6      190.31      166.46     17.30 o
  -2  -6   6        1.40        4.52      3.86 o
  -1  -6   6      228.80      211.26     10.97 o
   0  -6   6       26.43       37.15     11.04 o
   1  -6   6     1119.04     1146.94     26.20 o
   2  -6   6      104.04      116.84     16.27 o
   3  -6   6      747.24      729.66     26.02 o
   4  -6   6      420.17      415.74     22.49 o
   5  -6   6        6.00       10.44     13.99 o
   6  -6   6      205.31      200.61     23.46 o
   7  -6   6        2.56        5.57     33.82 o
   8  -6   6       77.21       65.66     37.41 o
  -9  -5   6      287.71      276.56     32.63 o
  -8  -5   6       17.87       48.15     26.66 o
  -7  -5   6      923.48      806.46     14.59 o
  -6  -5   6      601.67      638.34     20.89 o
  -5  -5   6      560.69      514.79     17.05 o
  -4  -5   6      732.65      767.62     18.66 o
  -3  -5   6       79.88       75.60     14.80 o
  -2  -5   6     2288.99     2254.16     72.42 o
  -1  -5   6      543.18      532.43     18.01 o
   0  -5   6      427.78      456.65     13.75 o
   1  -5   6     1085.16      985.66     23.05 o
   2  -5   6      360.18      381.26     18.67 o
   3  -5   6     1198.23     1050.37     26.54 o
   4  -5   6       70.06       39.59     13.85 o
   5  -5   6      776.72      744.96     19.79 o
   6  -5   6      392.48      335.34     16.55 o
   7  -5   6       11.31       21.83     20.24 o
   8  -5   6       80.02       46.16     37.41 o
 -10  -4   6      341.28      247.91     37.01 o
  -9  -4   6        2.59        2.39     21.30 o
  -8  -4   6      543.37      549.76     20.26 o
  -7  -4   6     1671.49     1755.43     26.62 o
  -6  -4   6       35.03       32.32      8.73 o
  -5  -4   6      448.99      421.15     11.77 o
  -4  -4   6      117.01      112.77      6.09 o
  -3  -4   6     1809.89     1906.58     23.15 o
  -2  -4   6     1541.29     1550.75     33.03 o
  -1  -4   6     1384.34     1283.66     26.66 o
   0  -4   6      965.79     1078.41     16.12 o
   1  -4   6      164.61      156.58     12.64 o
   2  -4   6     3465.68     3995.80    152.01 o
   3  -4   6      350.72      289.22     15.77 o
   4  -4   6      480.30      478.91     18.78 o
   5  -4   6      909.34      918.68     19.69 o
   6  -4   6      338.98      333.25     15.20 o
   7  -4   6      271.28      256.79     32.63 o
   8  -4   6       25.57       -3.98     40.19 o
   9  -4   6      142.79      216.48     47.35 o
 -10  -3   6      106.26       68.44     36.61 o
  -9  -3   6      189.73      166.96     24.07 o
  -8  -3   6      600.68      620.37     51.73 o
  -7  -3   6        9.34        2.39     21.49 o
  -6  -3   6      479.11      458.04     16.81 o
  -5  -3   6      354.03      361.78     15.30 o
  -4  -3   6      524.14      547.19     12.20 o
  -3  -3   6     1085.79     1142.52     20.22 o
  -2  -3   6       67.45       72.09      7.55 o
  -1  -3   6     2403.14     2310.33     20.99 o
   0  -3   6      967.92     1160.41     17.21 o
   1  -3   6     1105.37     1014.13     20.40 o
   2  -3   6     3757.67     4356.15     41.59 o
   3  -3   6      112.71      134.66     15.49 o
   4  -3   6     1250.24     1173.45     33.54 o
   5  -3   6       88.93      119.39     11.57 o
   6  -3   6     1129.14     1071.20     18.92 o
   7  -3   6      203.75      283.43     13.97 o
   8  -3   6       38.85       31.88     19.27 o
   9  -3   6      204.27      169.92     43.37 o
  10  -3   6       51.44       81.39     30.88 o
 -10  -2   6        8.46       42.58     39.00 o
  -9  -2   6      501.25      473.35     27.82 o
  -8  -2   6        0.18        7.47     17.15 o
  -7  -2   6     1913.54     1827.26     45.36 o
  -6  -2   6     1412.76     1381.23     34.62 o
  -5  -2   6      376.30      524.57     17.71 o
  -4  -2   6      591.55      524.69     13.90 o
  -3  -2   6     1199.61     1352.77     12.99 o
  -2  -2   6      483.06      433.68     10.74 o
  -1  -2   6     1590.77     1477.91     30.56 o
   0  -2   6      844.10      746.83     17.28 o
   1  -2   6     2056.28     2353.64     40.95 o
   2  -2   6      559.07      629.20     26.66 o
   3  -2   6     7878.98     7910.57    351.97 o
   4  -2   6        1.97       13.43      9.14 o
   5  -2   6      913.29      896.47     14.65 o
   6  -2   6      349.82      355.93     25.85 o
   7  -2   6      180.91      158.87     17.76 o
   8  -2   6      530.79      519.64     33.03 o
   9  -2   6        3.11       -5.36     25.18 o
  10  -2   6      249.70      251.33     34.02 o
 -10  -1   6      298.09      271.39     46.56 o
  -9  -1   6      183.63      190.35     23.33 o
  -8  -1   6      506.74      536.67     30.84 o
  -7  -1   6     1645.78     1685.82     36.81 o
  -6  -1   6        6.04       -3.47     15.05 o
  -5  -1   6     3385.60     3702.39     45.36 o
  -4  -1   6      355.87      363.74     12.62 o
  -3  -1   6     1005.66      929.66     15.51 o
  -2  -1   6      572.69      379.24      8.60 o
  -1  -1   6     1666.82     1565.50     23.95 o
   0  -1   6     8964.01     9597.37     48.20 o
   1  -1   6      316.66      271.75     13.43 o
   2  -1   6     3211.39     3400.36     25.05 o
   3  -1   6     2219.75     2039.33     22.39 o
   4  -1   6     1390.14     1326.42     74.81 o
   5  -1   6      505.11      462.00     12.57 o
   6  -1   6       47.10       50.03     12.93 o
   7  -1   6      920.52     1033.00     23.41 o
   8  -1   6      200.08      149.10     16.04 o
   9  -1   6      288.11      303.23     29.89 o
  10  -1   6      340.03      387.02     34.84 o
 -10   0   6      236.59      234.03     26.16 o
  -9   0   6       75.81       62.91     22.51 o
  -8   0   6      428.72      435.27     25.00 o
  -7   0   6       15.82      -12.04     16.85 o
  -6   0   6     1537.54     1560.82     37.60 o
  -5   0   6     1263.21     1279.13     23.92 o
  -4   0   6     2457.17     2561.91     32.23 o
  -3   0   6     2381.83     2557.08     54.23 o
  -2   0   6      353.92      338.36     14.04 o
  -1   0   6    11287.28    11545.89     70.48 o
   0   0   6      706.51      659.60     13.36 o
   1   0   6     2451.47     2338.95     27.70 o
   2   0   6     5724.49     6192.38    149.82 o
   3   0   6      740.51      710.18     18.35 o
   4   0   6     5469.06     5462.45     72.03 o
   5   0   6       25.07       31.44      5.57 o
   6   0   6     1282.33     1241.56     19.90 o
   7   0   6     1094.65     1237.44     20.05 o
   8   0   6      119.16      122.54     14.92 o
   9   0   6      731.33      691.31     23.60 o
  10   0   6        6.17       26.60     29.65 o
  11   0   6      364.26      340.21     34.42 o
 -10   1   6        5.76       33.68     23.42 o
  -9   1   6      456.39      459.82     27.20 o
  -8   1   6      211.15      223.84     30.64 o
  -7   1   6      892.07      824.95     26.80 o
  -6   1   6     1113.25     1062.26     28.85 o
  -5   1   6      414.43      520.17     18.12 o
  -4   1   6     2661.59     2545.59     32.63 o
  -3   1   6      109.39       98.07     15.52 o
  -2   1   6     8115.56     7905.68    188.62 o
  -1   1   6     3501.01     3584.76     45.17 o
   0   1   6     7970.84     8450.50     29.64 o
   1   1   6      577.87      608.40      9.94 o
   2   1   6     1647.52     1652.14     44.34 o
   3   1   6     2719.73     2850.44     33.32 o
   4   1   6      324.60      298.05     21.49 o
   6   1   6     1321.49     1184.65     16.71 o
   7   1   6       35.96       85.83     10.53 o
   8   1   6      574.86      573.02     17.23 o
   9   1   6      114.47       94.60     20.00 o
  10   1   6      235.06      232.15     30.24 o
  11   1   6      181.22      130.69     42.38 o
 -10   2   6      157.73      135.28     24.81 o
  -9   2   6      183.80      154.63     23.38 o
  -8   2   6       54.21       74.28     21.15 o
  -7   2   6     1861.22     1839.11     44.37 o
  -6   2   6      132.54      105.26     18.70 o
  -5   2   6     2783.02     2986.68     35.46 o
  -4   2   6     1895.97     1837.66     30.24 o
  -3   2   6     1932.98     1850.40     32.63 o
  -2   2   6     6097.42     5649.27    138.68 o
  -1   2   6      932.29     1039.90     14.22 o
   0   2   6     5086.90     4557.15     39.69 o
   1   2   6        3.74       21.92      6.63 o
   2   2   6     3251.86     3323.99     75.78 o
   3   2   6     5314.02     5146.89     58.89 o
   4   2   6     2259.40     2434.57     45.76 o
   5   2   6     1060.00     1169.53     35.81 o
   6   2   6      101.28       92.58      7.51 o
   7   2   6     1336.15     1384.80     32.07 o
   8   2   6      176.08      163.24     13.10 o
   9   2   6      239.48      233.59     16.02 o
  10   2   6      143.54      176.31     26.94 o
  11   2   6        9.24       37.18     27.59 o
  -9   3   6        2.51       13.17     22.26 o
  -8   3   6      569.35      640.68     29.19 o
  -7   3   6      228.31      228.59     21.78 o
  -6   3   6     1524.77     1389.51     42.98 o
  -5   3   6     1302.99     1373.27     49.74 o
  -3   3   6     1536.45     1705.30     48.15 o
  -2   3   6      999.10      898.11     18.47 o
  -1   3   6     8316.93     8272.85     49.34 o
   0   3   6     7479.92     8323.12    137.42 o
   1   3   6        5.74       24.37      5.88 o
   2   3   6     2702.38     2645.57     75.01 o
   3   3   6     1630.69     1698.26     12.58 o
   4   3   6     3117.93     2834.52     92.12 o
   5   3   6      157.30      159.10     29.45 o
   6   3   6     1260.62     1149.67     16.70 o
   7   3   6      299.01      326.94     18.52 o
   8   3   6      429.11      429.92     15.33 o
   9   3   6      683.76      650.63     30.24 o
  10   3   6        3.30       11.21     15.19 o
  11   3   6       77.71       82.03     29.11 o
  -9   4   6      111.36      110.03     24.94 o
  -8   4   6      318.14      304.95     24.74 o
  -7   4   6      737.55      636.70     47.75 o
  -6   4   6      368.57      384.80     36.21 o
  -5   4   6      224.48      228.41     31.83 o
  -4   4   6     1267.52     1122.57     37.41 o
  -3   4   6      908.72      993.90     78.99 o
  -2   4   6      306.77      216.05      7.62 o
  -1   4   6     4544.64     4431.21     26.48 o
   0   4   6        9.12       46.99      6.60 o
   1   4   6     3266.29     3609.93     33.12 o
   2   4   6     2343.92     2378.24     40.84 o
   3   4   6     4850.67     4611.44     55.15 o
   4   4   6     1947.30     2043.79     20.02 o
   5   4   6      763.44      834.47     15.44 o
   6   4   6     1210.11     1155.91     18.61 o
   7   4   6       12.20       13.99     12.34 o
   8   4   6     1423.58     1395.29     23.63 o
   9   4   6       80.28       78.12     13.57 o
  10   4   6      219.11      241.14     17.35 o
  11   4   6      107.64       80.57     27.01 o
  -9   5   6      173.05      177.31     27.68 o
  -8   5   6       29.30       94.31     37.41 o
  -7   5   6     1283.10     1293.29     58.50 o
  -6   5   6      176.57      118.58     33.82 o
  -5   5   6      282.64      305.22     37.80 o
  -4   5   6      184.83      161.64     18.90 o
  -3   5   6        4.32       56.45     41.98 o
  -2   5   6      445.23      377.38     16.16 o
  -1   5   6      261.47      232.28     12.23 o
   0   5   6     9650.91    10475.97    103.99 o
   1   5   6      303.12      280.07     11.81 o
   2   5   6     5556.39     5716.33     72.89 o
   3   5   6     1128.01     1018.41     22.89 o
   4   5   6      530.83      580.30     14.67 o
   5   5   6     1068.25     1123.18     20.22 o
   6   5   6      208.28      189.70     11.59 o
   7   5   6     1017.70     1046.78     21.14 o
   8   5   6      436.32      375.19     17.65 o
   9   5   6      304.09      319.42     14.42 o
  10   5   6      156.79      165.40     17.33 o
  11   5   6        2.43       24.49     37.80 o
  -8   6   6      315.42      327.50     44.17 o
  -7   6   6       17.06       83.17     35.81 o
  -6   6   6      860.73      871.08     52.13 o
  -5   6   6      207.32      204.94     38.60 o
  -4   6   6      142.89      141.66     27.86 o
  -3   6   6     1960.01     2231.47     33.82 o
  -2   6   6        7.32       18.72     13.82 o
  -1   6   6     1368.13     1210.76     40.79 o
   0   6   6      417.82      370.92     20.21 o
   1   6   6     1860.68     2107.73     23.07 o
   2   6   6     2767.17     2938.64     36.56 o
   3   6   6       18.98       20.73      8.93 o
   4   6   6     6006.71     5768.46     57.54 o
   5   6   6      102.77       97.23     10.57 o
   6   6   6     1209.94     1157.37     27.57 o
   7   6   6      330.40      440.24     15.38 o
   8   6   6      240.01      264.51     17.92 o
   9   6   6      582.61      647.55     23.19 o
  10   6   6        1.28       -8.56     15.22 o
  11   6   6       94.21      107.23     28.04 o
  -8   7   6       73.89       79.59     44.97 o
  -7   7   6       74.76       69.24     40.59 o
  -6   7   6      531.55      506.17     46.16 o
  -5   7   6        3.01        9.74     13.93 o
  -4   7   6      770.82      739.36     42.98 o
  -3   7   6      186.09      206.30     35.22 o
  -2   7   6     1921.19     1851.07     32.63 o
  -1   7   6     1666.11     1543.04     28.23 o
   0   7   6      928.25     1154.09     19.82 o
   1   7   6      829.91      760.88     25.89 o
   2   7   6      139.16      189.95     11.43 o
   3   7   6     9640.01     9406.66     76.68 o
   4   7   6     1476.63     1311.08     24.76 o
   5   7   6      160.47      157.71     11.95 o
   6   7   6     1487.53     1399.10     20.59 o
   7   7   6      600.81      635.50     17.65 o
   8   7   6      432.26      416.61     19.93 o
   9   7   6        3.40       11.53     17.04 o
  10   7   6      247.28      250.98     27.63 o
  11   7   6       74.00       90.44     27.01 o
  -8   8   6       16.06       18.70     43.77 o
  -7   8   6      150.85      153.20     44.97 o
  -5   8   6      351.18      370.08     47.35 o
  -4   8   6      302.03      269.80     44.57 o
  -3   8   6       17.64       22.00     20.54 o
  -2   8   6     1487.24     1600.31     40.56 o
  -1   8   6       21.72       13.50     15.29 o
   0   8   6     1270.81     1376.63     32.46 o
   1   8   6      751.72      751.19     18.80 o
   2   8   6     2881.36     3485.64     33.11 o
   3   8   6     1763.12     1637.65     28.33 o
   4   8   6      156.20      168.80     12.28 o
   5   8   6      982.54      975.66     18.54 o
   6   8   6      114.87       93.37     14.14 o
   7   8   6     1432.58     1508.53     23.37 o
   8   8   6      165.48      156.45     17.05 o
   9   8   6      524.92      466.18     22.37 o
  10   8   6      393.11      436.35     33.82 o
  11   8   6       32.49       43.49     27.02 o
  -7   9   6       26.31        3.98     46.96 o
  -6   9   6       73.33       31.83     43.37 o
  -5   9   6      112.81      102.67     46.96 o
  -4   9   6      131.06      124.95     44.97 o
  -3   9   6      255.21      265.82     45.36 o
  -2   9   6        3.01        8.98     21.41 o
  -1   9   6      651.41      622.37     35.42 o
   0   9   6      248.69      247.95      9.95 o
   1   9   6      117.42      124.74     13.00 o
   2   9   6     3339.10     3832.07     52.33 o
   3   9   6      357.17      389.34     15.76 o
   4   9   6     1109.60     1162.65     25.16 o
   5   9   6      910.05      912.32     21.08 o
   6   9   6      316.35      383.35     18.09 o
   7   9   6      833.48      933.76     22.87 o
   8   9   6      111.10       74.25     16.20 o
   9   9   6      741.66      689.51     31.26 o
  10   9   6        1.61       27.17     24.27 o
  11   9   6      511.78      561.32     34.12 o
  -7  10   6        2.15       -9.15     45.76 o
  -6  10   6      351.64      329.09     56.51 o
  -5  10   6       31.54      172.70     44.57 o
  -4  10   6     1373.53     1463.21     66.46 o
  -3  10   6       98.71       91.53     41.78 o
  -2  10   6      724.48      659.78     47.35 o
  -1  10   6        2.98       20.69     39.40 o
   0  10   6        8.64       23.88      9.36 o
   1  10   6     1298.99     1191.17     17.24 o
   2  10   6       77.91      113.24     12.81 o
   3  10   6      770.16      650.03     16.46 o
   4  10   6      437.59      398.40     16.72 o
   5  10   6      421.93      436.37     16.36 o
   6  10   6     1230.80     1206.03     21.87 o
   7  10   6        0.01       25.06     13.98 o
   8  10   6      427.55      402.00     19.32 o
   9  10   6      103.81      115.38     24.36 o
  10  10   6      262.17      282.99     27.19 o
  11  10   6      168.18      159.59     28.01 o
  -6  11   6      213.07      271.79     52.13 o
  -5  11   6      491.41      538.01     60.49 o
  -4  11   6      128.12      152.41     48.95 o
  -3  11   6      935.22     1042.59     62.87 o
  -2  11   6       10.60       48.55     40.59 o
  -1  11   6        9.83       29.45     44.97 o
   0  11   6     1844.63     2030.19     27.64 o
   1  11   6      271.74      305.92     20.49 o
   2  11   6       24.67       35.26     16.87 o
   3  11   6     1457.32     1276.76     26.75 o
   4  11   6       29.74       24.36     15.65 o
   5  11   6     1040.80     1067.90     29.69 o
   6  11   6      249.36      214.74     16.17 o
   7  11   6      744.52      736.53     21.17 o
   8  11   6       48.07       41.72     21.18 o
   9  11   6       82.20       75.02     23.33 o
  10  11   6      310.87      334.27     28.41 o
  -5  12   6      180.25      194.99     53.32 o
  -4  12   6      154.96      150.42     47.35 o
  -3  12   6      251.68      321.93     55.31 o
  -2  12   6      111.72       98.29     42.58 o
  -1  12   6      303.22      298.05     44.97 o
   0  12   6      423.82      461.23     18.34 o
   1  12   6      381.51      411.01     19.92 o
   2  12   6      273.20      285.57     21.06 o
   3  12   6      359.64      329.38     20.47 o
   4  12   6      479.35      445.95     20.63 o
   5  12   6      186.09      210.96     21.09 o
   6  12   6      403.41      380.30     45.76 o
   7  12   6      202.44      218.26     16.55 o
   8  12   6       14.45       16.84     20.11 o
   9  12   6      276.23      266.41     25.12 o
  10  12   6       83.94       70.04     43.77 o
  -4  13   6       32.31       31.44     44.57 o
  -3  13   6       14.22       52.53     54.52 o
  -2  13   6        4.27       -8.75     47.75 o
  -1  13   6      566.05      538.41     58.10 o
   0  13   6      171.67      155.21     15.83 o
   1  13   6      510.32      508.56     47.75 o
   2  13   6      599.36      576.61     50.14 o
   3  13   6       15.62        9.35     33.63 o
   4  13   6      130.07      102.95     17.29 o
   5  13   6      334.57      297.16     34.62 o
   6  13   6      146.46      145.77     21.27 o
   7  13   6        4.83       35.02     39.40 o
   8  13   6       48.93       19.50     38.20 o
   9  13   6      109.09      145.25     46.56 o
  -3  14   6        0.69       25.87     50.54 o
  -2  14   6      160.70      154.80     53.72 o
  -1  14   6       22.39        4.38     44.57 o
   0  14   6       32.91       21.49     40.59 o
   1  14   6       63.44       57.70     45.36 o
   2  14   6      201.90      178.86     20.97 o
   3  14   6      478.96      399.42     22.30 o
   4  14   6       10.04      -11.27     24.31 o
   5  14   6       95.88       71.23     34.62 o
   6  14   6       79.87       86.35     41.78 o
   7  14   6      109.59       83.57     40.19 o
   8  14   6      108.96      132.91     46.96 o
   9  14   6       30.80       92.72     41.78 o
  -2  15   6        5.51       53.72     58.10 o
  -1  15   6       46.52       70.43     45.36 o
   0  15   6       96.06      136.09     45.76 o
   1  15   6       84.61       80.38     49.34 o
   2  15   6       25.50       43.30     20.46 o
   3  15   6       79.64       77.63     23.40 o
   4  15   6       54.23       35.76     20.30 o
   5  15   6        2.94        5.17     37.01 o
   6  15   6       57.41       42.98     44.17 o
   7  15   6      198.31      217.67     42.98 o
   8  15   6        9.80       20.29     46.56 o
   0  16   6        8.49      -26.66     53.72 o
   1  16   6       62.32       53.72     46.16 o
   2  16   6        4.41      -13.53     50.54 o
   3  16   6       57.35       91.41     24.08 o
   4  16   6       96.24       75.34     23.92 o
   5  16   6        3.11       -6.57     25.98 o
   6  16   6       42.50      101.08     49.34 o
  -4 -11   7       66.92       65.26     44.97 o
  -3 -11   7       55.65       25.47     44.97 o
  -2 -11   7       15.44       -7.96     37.80 o
  -1 -11   7      157.19      252.69     44.57 o
   0 -11   7      112.61      169.92     45.36 o
   1 -11   7        4.35      -12.34     38.60 o
   2 -11   7      114.77      100.28     44.17 o
  -6 -10   7      259.99      289.30     51.73 o
  -5 -10   7       18.22       15.12     43.77 o
  -4 -10   7      201.52      213.69     40.19 o
  -3 -10   7       34.75       29.05     38.60 o
  -2 -10   7       60.64       24.67     38.20 o
  -1 -10   7      141.21      121.77     36.61 o
   0 -10   7        9.93       42.98     41.39 o
   1 -10   7      204.52      207.89     22.68 o
   2 -10   7       18.87       15.37     21.10 o
   3 -10   7       26.12       41.39     30.24 o
  -7  -9   7      146.51      144.05     39.79 o
  -6  -9   7       43.55        6.37     43.77 o
  -5  -9   7      602.86      639.48     54.12 o
  -4  -9   7      741.33      683.65     48.15 o
  -3  -9   7        4.71       15.52     31.04 o
  -2  -9   7      343.67      332.28     41.78 o
  -1  -9   7        7.20        7.85     11.68 o
   0  -9   7      456.84      540.00     42.98 o
   1  -9   7      195.72      206.55     22.05 o
   2  -9   7      139.39      155.91     22.22 o
   3  -9   7      126.38      127.34     31.04 o
   4  -9   7       22.44       63.27     32.23 o
   5  -9   7       73.77       36.61     37.80 o
  -8  -8   7      237.85      270.60     44.97 o
  -7  -8   7       23.27       20.51     23.70 o
  -6  -8   7      113.24       97.22     22.28 o
  -5  -8   7      453.99      431.76     42.98 o
  -4  -8   7        0.46       15.12     35.42 o
  -3  -8   7      914.01      953.85     48.55 o
  -2  -8   7      250.39      248.31     35.02 o
  -1  -8   7      127.72      138.27     16.71 o
   0  -8   7     1327.53     1285.33     58.50 o
   1  -8   7      260.92      247.46     21.19 o
   2  -8   7      548.64      508.21     25.79 o
   3  -8   7       29.75       38.20     27.86 o
   4  -8   7      261.78      277.76     35.81 o
   5  -8   7       17.81      -21.49     33.03 o
   6  -8   7        0.21       -9.15     36.61 o
  -8  -7   7      116.87       69.64     36.21 o
  -7  -7   7       80.24       81.72     33.43 o
  -6  -7   7      272.75      251.77     23.33 o
  -5  -7   7       41.61       37.85     17.08 o
  -4  -7   7     1409.06     1462.91     34.62 o
  -3  -7   7      904.28      907.86     28.59 o
  -2  -7   7      188.45      205.38     21.76 o
  -1  -7   7      813.30      847.66     18.12 o
   0  -7   7      128.56      122.96     37.80 o
   1  -7   7     1261.04     1238.77     53.32 o
   2  -7   7      376.84      378.48     25.07 o
   3  -7   7      566.64      511.42     25.32 o
   4  -7   7      122.41      178.27     33.43 o
   5  -7   7       43.61       37.01     33.82 o
   6  -7   7       85.94       85.16     39.79 o
   7  -7   7        2.45       15.52     38.60 o
  -9  -6   7      432.02      285.32     43.77 o
  -8  -6   7        0.02      -21.09     38.60 o
  -7  -6   7      287.04      283.34     24.28 o
  -6  -6   7      126.18      129.13     14.74 o
  -5  -6   7      439.22      368.46     16.71 o
  -4  -6   7      810.87      812.27     38.80 o
  -3  -6   7      290.64      270.39     23.68 o
  -2  -6   7      592.44      560.17     16.63 o
  -1  -6   7      748.59      740.39     17.97 o
   0  -6   7        8.32        5.11     11.41 o
   1  -6   7      130.21      126.09     18.77 o
   2  -6   7      195.00      208.48     16.86 o
   3  -6   7      494.41      468.52     23.07 o
   4  -6   7       15.86       10.44     17.56 o
   5  -6   7      723.54      715.13     34.22 o
   6  -6   7       59.35       33.43     35.81 o
   7  -6   7        7.24       33.43     39.79 o
   8  -6   7       80.95       82.37     44.57 o
  -8  -5   7      448.65      514.53     33.03 o
  -7  -5   7      132.02      129.53     24.87 o
  -6  -5   7      165.29      190.35     14.37 o
  -5  -5   7     1647.60     1632.21     31.49 o
  -4  -5   7       17.93       18.01     11.81 o
  -3  -5   7      495.16      539.01     21.39 o
  -2  -5   7      211.53      209.80      8.28 o
  -1  -5   7      484.95      535.01     13.90 o
   0  -5   7      626.78      655.88     21.71 o
   1  -5   7        7.98       17.98     14.95 o
   2  -5   7      342.98      342.46     17.14 o
   3  -5   7        7.33       13.54     16.31 o
   4  -5   7      141.37      117.29     18.55 o
   5  -5   7      313.29      300.18     19.29 o
   6  -5   7      388.79      365.70     40.59 o
   7  -5   7      174.35      169.52     39.00 o
   8  -5   7       37.35       74.02     42.58 o
  -9  -4   7      440.26      399.92     49.34 o
  -8  -4   7      512.88      560.29     33.03 o
  -7  -4   7       45.15       33.43     22.28 o
  -6  -4   7     1011.90     1018.70     21.14 o
  -5  -4   7       18.21       10.82      7.70 o
  -4  -4   7     1063.37     1031.63     44.06 o
  -3  -4   7      812.29      792.33     29.82 o
  -2  -4   7       81.04       63.53     13.20 o
  -1  -4   7     2131.48     2280.42     25.82 o
   0  -4   7        3.09        4.11      9.22 o
   1  -4   7     1781.60     1938.49     41.58 o
   2  -4   7      202.55      211.08     21.52 o
   3  -4   7      553.74      536.05     20.61 o
   4  -4   7     1304.06     1343.01     33.82 o
   5  -4   7      223.47      212.26     16.39 o
   6  -4   7      742.01      794.25     18.46 o
   7  -4   7       66.45       45.54     17.51 o
   8  -4   7       49.01       43.77     38.20 o
   9  -4   7       41.82       26.26     44.57 o
  -9  -3   7      562.89      551.14     46.16 o
  -8  -3   7        0.72        3.65     19.04 o
  -7  -3   7      794.86      812.19     32.63 o
  -6  -3   7      449.77      445.96     22.48 o
  -5  -3   7     1295.29     1207.71     17.86 o
  -4  -3   7      877.73      897.81     12.39 o
  -3  -3   7        4.04        0.84      7.00 o
  -2  -3   7     1411.89     1260.94     17.28 o
  -1  -3   7      380.36      365.15     10.24 o
   0  -3   7     3559.30     3429.89     62.73 o
   1  -3   7      559.71      538.61     20.26 o
   2  -3   7       19.94       42.95     26.66 o
   3  -3   7     2419.70     2372.34     51.55 o
   4  -3   7        3.14       39.35     13.40 o
   5  -3   7     1773.08     1707.69     27.17 o
   6  -3   7      109.35      118.74     10.92 o
   7  -3   7      351.80      373.64     19.09 o
   8  -3   7      279.57      277.36     42.98 o
   9  -3   7        2.25       17.91     37.01 o
  -9  -2   7        4.37      -14.72     34.62 o
  -8  -2   7      469.08      512.80     28.05 o
  -7  -2   7     1093.88     1160.89     33.03 o
  -6  -2   7      120.75      162.33     14.44 o
  -5  -2   7     2620.21     2647.24     48.63 o
  -4  -2   7       74.01       75.43      7.13 o
  -3  -2   7      742.51      741.79     10.33 o
  -2  -2   7      990.30      880.22     13.07 o
  -1  -2   7     1853.52     2114.99     25.33 o
   0  -2   7      183.02      133.18      8.43 o
   1  -2   7      167.77      169.68     11.89 o
   2  -2   7     3792.91     3590.83     50.94 o
   3  -2   7     2388.19     2295.21    107.44 o
   4  -2   7     2864.00     2923.97     29.88 o
   5  -2   7     1025.35      895.07     18.15 o
   6  -2   7      571.35      525.00     11.87 o
   7  -2   7      450.63      393.57     25.67 o
   8  -2   7        7.38       30.24     37.01 o
   9  -2   7      184.94      174.00     27.63 o
  10  -2   7       64.41       44.31     28.13 o
  -9  -1   7      404.23      416.60     30.24 o
  -8  -1   7      770.68      793.98     36.81 o
  -7  -1   7       37.44       20.14     31.64 o
  -6  -1   7      548.32      582.15     29.25 o
  -5  -1   7       11.07       13.16     10.21 o
  -4  -1   7     3229.61     3364.58     25.12 o
  -3  -1   7     1997.56     2190.28     17.92 o
  -2  -1   7        0.79        6.83      7.86 o
  -1  -1   7      547.76      458.51      8.69 o
   0  -1   7     2550.72     2714.88     57.36 o
   1  -1   7      192.57      198.73     15.61 o
   2  -1   7     8537.61     8937.00     81.36 o
   3  -1   7      829.57      767.32     23.68 o
   4  -1   7      664.14      806.16     25.62 o
   5  -1   7       43.48       49.34      5.62 o
   6  -1   7     1820.69     1828.11     56.51 o
   7  -1   7      102.99       77.10     10.17 o
   8  -1   7      237.03      230.00     13.88 o
   9  -1   7      327.58      345.93     30.67 o
  10  -1   7       29.53       48.64     26.78 o
  -9   0   7      733.81      708.11     30.65 o
  -8   0   7       22.59       16.36     17.44 o
  -7   0   7     1356.79     1310.16     30.10 o
  -6   0   7      162.14      153.51     15.09 o
  -5   0   7     1090.90      943.99     30.44 o
  -4   0   7     4613.53     4491.35     60.09 o
  -3   0   7      486.43      463.16     16.69 o
  -2   0   7     2131.06     2037.98     52.93 o
  -1   0   7      615.90      800.81     13.31 o
   0   0   7     4309.00     4668.18     38.08 o
   1   0   7     3805.62     4388.27     57.18 o
   2   0   7      961.06     1014.44     22.83 o
   3   0   7     1756.45     1822.48     34.25 o
   4   0   7      231.18      296.46     30.64 o
   5   0   7     1691.21     1793.49     52.13 o
   6   0   7     1817.30     1971.33     37.24 o
   7   0   7       37.55       37.29      6.09 o
   8   0   7      255.97      245.01     12.09 o
   9   0   7       11.08       76.29     26.15 o
  10   0   7      494.03      538.07     73.02 o
  -9   1   7      184.72      185.39     24.59 o
  -8   1   7      589.92      620.68     26.50 o
  -7   1   7     1110.05     1090.83     35.22 o
  -6   1   7       15.75       25.45     14.36 o
  -5   1   7     1883.95     1724.19     51.33 o
  -4   1   7      242.62      239.56     11.41 o
  -3   1   7     5389.04     5162.40     75.88 o
  -2   1   7     1034.57      902.94     19.84 o
  -1   1   7     1594.99     1547.56     19.18 o
   0   1   7     4845.38     4413.29     18.34 o
   1   1   7     3407.82     3745.36     53.82 o
   2   1   7    12687.86    12970.57     98.33 o
   3   1   7     1165.31     1097.62     26.70 o
   4   1   7      941.93      975.58     24.67 o
   5   1   7      390.21      387.99     27.46 o
   6   1   7       87.19      106.17     19.26 o
   7   1   7     1302.81     1262.28     34.12 o
   8   1   7       35.64       40.35      8.69 o
   9   1   7      458.77      460.15     32.63 o
  10   1   7      395.58      426.69     38.40 o
  11   1   7        6.48       -8.81     25.02 o
  -9   2   7        2.01       17.04     20.73 o
  -8   2   7      675.33      674.92     55.71 o
  -7   2   7       21.05       47.33     17.71 o
  -6   2   7      363.09      408.42     19.20 o
  -5   2   7      716.91      606.24     18.86 o
  -4   2   7     2685.94     2716.35     26.74 o
  -3   2   7     5215.72     5243.27     78.15 o
  -2   2   7       55.93       54.05     11.47 o
  -1   2   7     3013.15     3038.86     46.09 o
   0   2   7     1185.88     1364.73     20.22 o
   1   2   7     4626.88     4398.43     37.22 o
   2   2   7     2146.55     2042.61     19.82 o
   3   2   7      816.90      699.74     26.88 o
   4   2   7     3845.96     4036.65     58.89 o
   5   2   7        7.71      -15.52     21.09 o
   6   2   7     2869.74     2895.20    105.85 o
   7   2   7     1171.40     1108.24     32.58 o
   8   2   7      211.17      193.39     10.13 o
   9   2   7      399.90      417.94     14.93 o
  10   2   7        1.36        6.53     24.09 o
  11   2   7      193.39      202.89     28.23 o
  -9   3   7      325.92      322.16     26.57 o
  -8   3   7       82.39       82.23     21.69 o
  -7   3   7     1127.33     1101.13     31.26 o
  -6   3   7      381.50      355.99     20.42 o
  -5   3   7       32.79       24.23     16.91 o
  -4   3   7     4971.81     4810.64     53.32 o
  -3   3   7      512.14      491.05     19.90 o
  -2   3   7     2499.02     2582.18     18.62 o
  -1   3   7     1577.24     1503.03     21.68 o
   0   3   7     6353.99     7038.79     26.24 o
   1   3   7     4173.33     4230.37     42.43 o
   2   3   7       64.85       54.71      5.52 o
   3   3   7     7203.98     6885.99     61.48 o
   4   3   7      543.52      892.97     31.04 o
   5   3   7      604.22      553.93     30.64 o
   6   3   7      791.14      928.78     41.78 o
   7   3   7       67.79       62.91      6.15 o
   8   3   7      841.12      783.19     12.35 o
   9   3   7        6.33       39.48     11.46 o
  10   3   7      210.16      217.87     27.14 o
  11   3   7      117.47      148.20     30.39 o
  -9   4   7      247.78      232.64     27.41 o
  -8   4   7      108.12      118.71     22.96 o
  -7   4   7      534.93      539.54     25.62 o
  -6   4   7       29.61       57.70     36.21 o
  -5   4   7     1941.66     1788.32     57.70 o
  -4   4   7      542.06      590.47     17.90 o
  -3   4   7     2301.55     2305.08     25.90 o
  -2   4   7      557.01      505.11     15.57 o
  -1   4   7      436.97      538.19     10.80 o
   0   4   7     3550.57     3228.72     16.86 o
   1   4   7     4420.46     4343.88     32.15 o
   2   4   7     7875.53     8257.66     46.59 o
   3   4   7     1241.33      987.40     12.69 o
   4   4   7     2887.51     3212.99     47.57 o
   5   4   7      716.18      677.22     13.95 o
   6   4   7       74.47       59.37      9.60 o
   7   4   7     1152.57     1048.09     13.59 o
   8   4   7      135.23      124.69      9.56 o
   9   4   7      471.99      455.20     16.49 o
  10   4   7      204.49      203.60     27.08 o
  11   4   7       17.90       49.58     27.87 o
  -9   5   7       62.74       48.01     23.90 o
  -8   5   7      505.93      528.63     29.73 o
  -7   5   7       18.03       23.48     33.43 o
  -6   5   7      990.49     1059.30     50.14 o
  -5   5   7      944.59      865.91     47.35 o
  -4   5   7     1018.14      980.87     41.39 o
  -3   5   7      540.75      591.56     11.95 o
  -2   5   7      369.42      326.98     11.75 o
  -1   5   7      169.69      195.28     11.32 o
   0   5   7     4557.35     4883.11     34.73 o
   1   5   7     2662.36     2881.81     50.10 o
   2   5   7     8729.20     8828.14     59.06 o
   3   5   7      875.78      966.46     13.80 o
   4   5   7     2460.51     2652.61     60.37 o
   5   5   7       21.80       24.75      9.20 o
   6   5   7     2145.86     2156.38     22.33 o
   7   5   7      267.28      232.76     14.99 o
   8   5   7      445.05      456.24     17.71 o
   9   5   7      508.11      514.27     17.00 o
  10   5   7        9.73       -4.95     13.77 o
  11   5   7      334.96      359.80     32.58 o
  -8   6   7       81.08       93.91     46.16 o
  -7   6   7      156.38      164.35     40.19 o
  -6   6   7      401.99      388.78     45.76 o
  -5   6   7       95.14       87.94     34.22 o
  -4   6   7      905.02      862.15     43.97 o
  -3   6   7        6.69       14.92     13.51 o
  -2   6   7     1399.80     1259.02     30.84 o
  -1   6   7     1249.72     1524.58     21.78 o
   0   6   7      474.81      564.31     11.46 o
   1   6   7      238.47      267.43     10.46 o
   2   6   7     1598.83     1700.37     19.86 o
   3   6   7     1849.10     2059.72     37.62 o
   4   6   7      635.01      691.21     13.29 o
   5   6   7      218.92      211.02     11.61 o
   6   6   7     2016.02     2276.26     24.21 o
   7   6   7     1009.63     1014.41     19.12 o
   8   6   7      766.56      676.96     22.62 o
   9   6   7       68.98       79.90     16.22 o
  10   6   7      217.71      200.38     16.67 o
  11   6   7       58.97      115.84     30.01 o
  -8   7   7       47.46      110.63     42.98 o
  -7   7   7      179.45      168.33     41.78 o
  -6   7   7       12.08       42.58     39.00 o
  -5   7   7      895.70      731.65      8.44 o
  -4   7   7      558.76      447.41     87.55 o
  -3   7   7      626.45      614.69     24.95 o
  -2   7   7      396.14      376.18     21.89 o
  -1   7   7      392.10      386.55     17.30 o
   0   7   7     2805.57     2718.77     37.59 o
   1   7   7        3.76       -2.20     10.47 o
   2   7   7     8001.34     7947.07     64.83 o
   3   7   7      659.46      546.81     14.35 o
   4   7   7        4.08       25.13      8.79 o
   5   7   7     2119.99     2225.82     45.43 o
   6   7   7      205.97      207.83     11.40 o
   7   7   7     1580.12     1451.57     22.32 o
   8   7   7       32.28       35.72     15.01 o
   9   7   7      326.06      357.24     19.60 o
  10   7   7      174.67      198.34     28.27 o
  11   7   7       85.64       90.16     28.66 o
  -7   8   7       30.50      -31.04     42.58 o
  -6   8   7      203.50      194.19     48.15 o
  -5   8   7      233.31      222.45     40.59 o
  -4   8   7      294.60      288.51     25.90 o
  -3   8   7      369.98      333.36     24.50 o
  -2   8   7        7.40       22.18     18.06 o
  -1   8   7     1229.65     1448.55     25.62 o
   0   8   7     1533.50     1448.33     24.40 o
   1   8   7      348.83      384.82     15.73 o
   2   8   7      389.60      370.79     21.87 o
   3   8   7     2601.86     2762.79     58.93 o
   4   8   7     2279.97     2308.98     39.12 o
   5   8   7      310.50      268.09     13.46 o
   6   8   7     2337.91     2348.76     27.55 o
   7   8   7      127.07      108.75     13.70 o
   8   8   7       41.97       44.41     17.18 o
   9   8   7      716.10      799.59     25.20 o
  10   8   7       30.05       35.66     25.38 o
  11   8   7      289.01      343.33     30.66 o
  -7   9   7       29.84      -39.40     51.73 o
  -6   9   7      105.15      115.40     49.74 o
  -5   9   7       43.34        4.38     40.19 o
  -4   9   7      839.76      791.89     52.13 o
  -3   9   7      146.21      169.12     42.58 o
  -2   9   7      392.59      353.84     23.74 o
  -1   9   7      614.63      658.44     28.01 o
   0   9   7      518.03      506.14     16.73 o
   1   9   7     1868.60     1986.33     25.50 o
   2   9   7       39.30       24.38     11.01 o
   3   9   7     1718.86     1562.86     22.36 o
   4   9   7     1346.09     1486.83     18.35 o
   5   9   7     1177.69     1180.27     21.07 o
   6   9   7     1711.43     1787.79     43.83 o
   7   9   7       62.96       47.79     13.63 o
   8   9   7      246.35      251.94     19.50 o
   9   9   7       95.68      115.91     24.47 o
  10   9   7      563.80      552.90     30.76 o
  11   9   7       42.15       98.77     28.78 o
  -6  10   7       27.77       72.82     44.57 o
  -5  10   7       76.37       90.33     48.55 o
  -4  10   7      417.80      423.40     53.72 o
  -3  10   7      438.84      398.33     48.55 o
  -2  10   7      212.58      231.20     42.58 o
  -1  10   7      601.44      666.14     44.57 o
   0  10   7      296.42      329.57     13.58 o
   1  10   7      112.42       81.81     13.78 o
   2  10   7       46.17       47.44     11.63 o
   3  10   7      913.67      815.66     17.68 o
   4  10   7      354.28      354.06     23.09 o
   5  10   7     1587.43     1431.45     26.01 o
   6  10   7       47.86       91.99     14.11 o
   7  10   7      859.62      827.70     23.03 o
   8  10   7      142.95      117.47     23.42 o
   9  10   7      293.12      344.97     47.95 o
  10  10   7      368.68      347.93     30.02 o
  11  10   7       55.34       44.23     29.85 o
  -6  11   7        0.71       32.23     48.15 o
  -5  11   7      420.29      482.70     53.72 o
  -4  11   7      114.58      106.65     42.98 o
  -3  11   7     1104.11     1062.09     61.28 o
  -2  11   7      329.53      342.62     44.57 o
  -1  11   7      785.66      863.12     55.31 o
   0  11   7      131.83      115.70     14.33 o
   1  11   7       58.92       82.02     12.58 o
   2  11   7      343.53      330.17     19.40 o
   3  11   7       10.67       -0.69     16.80 o
   4  11   7      793.45      934.65     24.24 o
   5  11   7      265.59      240.54     15.59 o
   6  11   7      260.62      246.16     17.76 o
   7  11   7      787.22      764.19     24.16 o
   8  11   7       71.41       74.03     22.55 o
   9  11   7      302.73      283.12     25.98 o
  10  11   7        0.98        3.19     25.43 o
  -5  12   7       91.60      110.63     45.76 o
  -4  12   7      630.34      608.04     60.49 o
  -3  12   7       12.11       37.41     40.99 o
  -2  12   7      313.91      261.44     48.95 o
  -1  12   7       37.51       64.86     40.19 o
   0  12   7      580.21      501.46     14.14 o
   1  12   7      668.93      752.78     39.40 o
   2  12   7       10.53       23.91     25.52 o
   3  12   7      844.93      801.75     94.51 o
   4  12   7        5.44       -0.57     16.82 o
   5  12   7      200.65      249.11     21.32 o
   6  12   7      726.36      777.41     32.43 o
   7  12   7       34.38       51.19     21.76 o
   8  12   7      360.73      379.26     26.48 o
   9  12   7        3.94       11.95     23.47 o
  10  12   7       61.18       63.38     25.53 o
  -4  13   7       78.44       87.15     53.72 o
  -3  13   7       34.40       11.54     48.55 o
  -2  13   7       84.63      105.05     44.17 o
  -1  13   7       19.53       17.91     47.35 o
   0  13   7      679.55      686.39     17.31 o
   1  13   7      170.49      215.16     16.89 o
   2  13   7      650.12      526.78     32.03 o
   3  13   7      675.00      650.80     34.03 o
   4  13   7        1.38        5.64     24.46 o
   5  13   7      606.51      547.16     46.96 o
   6  13   7       60.55      104.26     36.21 o
   7  13   7      349.56      314.37     39.40 o
   8  13   7        1.53       17.97     22.08 o
   9  13   7       42.21       32.60     22.18 o
  10  13   7      136.94      165.14     44.17 o
  -3  14   7       46.06      107.44     60.49 o
  -2  14   7        0.02      -10.35     53.72 o
  -1  14   7       44.94      132.91     46.16 o
   0  14   7      240.88      230.80     50.14 o
   1  14   7      147.70      132.03     17.31 o
   2  14   7      185.99      134.50     45.36 o
   3  14   7       16.76        5.67     16.41 o
   4  14   7      573.59      629.53     98.69 o
   5  14   7      154.89      202.15     42.98 o
   6  14   7      131.70       67.65     37.80 o
   7  14   7       66.19       39.79     42.18 o
   8  14   7       38.49       13.53     36.61 o
   9  14   7      159.31      212.90     51.33 o
  -2  15   7       17.71       -8.75     48.55 o
  -1  15   7       45.58       44.97     54.52 o
   0  15   7        8.32      -28.65     48.55 o
   1  15   7      214.73      262.24     53.32 o
   2  15   7       21.24       22.72     19.21 o
   3  15   7      101.03       93.89     21.45 o
   4  15   7      124.32      135.56     20.27 o
   5  15   7        5.53       -3.98     41.78 o
   6  15   7       14.48        6.37     40.99 o
   7  15   7        0.36       10.74     44.97 o
   8  15   7       86.53      107.84     48.15 o
   0  16   7      118.57      151.61     52.13 o
   1  16   7        5.88      -21.49     51.73 o
   2  16   7       68.95       35.42     44.17 o
   3  16   7       24.39       -3.58     40.59 o
   4  16   7       49.98       52.65     21.10 o
   5  16   7      171.15      167.93     44.57 o
   6  16   7       30.58       35.81     39.40 o
  -2 -11   8      133.31      155.99     44.57 o
  -1 -11   8        7.72       18.31     46.96 o
   0 -11   8        1.44       29.45     45.36 o
  -5 -10   8      191.76      270.60     53.32 o
  -4 -10   8       31.04       33.82     41.78 o
  -3 -10   8      143.43      155.59     47.75 o
  -2 -10   8      145.20      118.58     38.60 o
  -1 -10   8        2.31      -27.86     39.00 o
   0 -10   8      145.60      163.55     40.59 o
   1 -10   8       30.42       26.66     42.98 o
   2 -10   8       47.41       39.79     44.97 o
  -6  -9   8      170.08      217.27     50.94 o
  -5  -9   8      124.28      163.95     46.16 o
  -4  -9   8       19.44       62.87     41.78 o
  -3  -9   8      206.14      226.43     46.16 o
  -2  -9   8        8.01       14.33     36.61 o
  -1  -9   8      194.93      218.86     41.78 o
   0  -9   8      220.92      282.93     46.96 o
   1  -9   8      252.32      220.07     23.49 o
   2  -9   8      114.35      162.97     23.88 o
   3  -9   8        6.64       -1.99     28.65 o
   4  -9   8      153.84      153.60     35.02 o
  -7  -8   8       70.45      104.26     40.19 o
  -6  -8   8       58.09       79.98     44.17 o
  -5  -8   8       24.75       54.92     40.19 o
  -4  -8   8      416.65      464.79     46.96 o
  -3  -8   8        9.41       14.72     35.42 o
  -2  -8   8      107.78      154.80     42.18 o
  -1  -8   8      779.08      723.87     20.20 o
   0  -8   8       61.08       92.32     39.79 o
   1  -8   8      144.40      188.13     21.99 o
   2  -8   8      142.65      121.86     22.41 o
   3  -8   8      877.51      842.83     42.18 o
   4  -8   8      139.29       88.34     33.03 o
   5  -8   8       78.00       85.16     35.81 o
  -7  -7   8      327.95      357.74     44.97 o
  -6  -7   8        1.13      -12.73     41.39 o
  -5  -7   8      240.77      210.91     41.78 o
  -4  -7   8       81.29       87.70     24.67 o
  -3  -7   8      450.59      402.03     23.23 o
  -2  -7   8     1924.06     1975.85     40.25 o
  -1  -7   8       15.18       16.75     12.31 o
   0  -7   8      112.62      114.61     35.02 o
   1  -7   8      161.84      192.26     20.56 o
   2  -7   8      286.77      288.01     22.85 o
   3  -7   8      834.32      885.80     41.78 o
   4  -7   8       39.60       50.94     31.04 o
   5  -7   8      336.53      422.21     40.19 o
   6  -7   8       39.58       91.92     40.59 o
  -8  -6   8      516.94      499.81     52.53 o
  -7  -6   8      187.80      158.38     40.19 o
  -6  -6   8      174.85      179.85     24.87 o
  -5  -6   8      424.59      403.73     21.67 o
  -4  -6   8        1.79        7.53     14.93 o
  -3  -6   8      813.52      843.19     27.24 o
  -2  -6   8       75.52       69.65     18.06 o
  -1  -6   8     2647.93     2486.86     27.67 o
   0  -6   8      769.52      787.19     33.23 o
   1  -6   8      183.29      184.81     25.25 o
   2  -6   8      626.15      595.24     22.32 o
   3  -6   8        6.04       21.09     18.29 o
   4  -6   8      423.53      417.00     27.46 o
   5  -6   8      282.29      326.31     37.01 o
   6  -6   8       87.19       48.55     35.81 o
   7  -6   8       69.93       29.45     38.20 o
  -8  -5   8      399.86      354.16     48.55 o
  -7  -5   8      209.04      339.73     24.70 o
  -6  -5   8      606.83      590.48     29.05 o
  -5  -5   8      106.22       88.93     12.30 o
  -4  -5   8      255.12      255.90     18.00 o
  -3  -5   8      929.08      933.23     25.06 o
  -2  -5   8     2108.39     2213.71     60.09 o
  -1  -5   8     1121.19     1071.39     17.70 o
   0  -5   8     1355.99     1303.46     20.48 o
   1  -5   8      181.95      221.31     18.18 o
   2  -5   8        2.30       -6.82     15.74 o
   3  -5   8      541.17      567.99     51.53 o
   4  -5   8      712.86      677.86     49.94 o
   5  -5   8        6.53       12.07     16.02 o
   6  -5   8      162.14      186.23     39.40 o
   7  -5   8        3.06      -15.92     37.01 o
   8  -5   8      301.30      319.94     49.74 o
  -9  -4   8      385.83      321.75     38.60 o
  -8  -4   8        3.41      -34.22     35.42 o
  -7  -4   8     2376.48     2619.19     61.28 o
  -6  -4   8       80.64       81.31     11.77 o
  -5  -4   8      203.40      172.20      8.85 o
  -4  -4   8      593.98      573.46     25.69 o
  -3  -4   8      656.82      650.34     17.70 o
  -2  -4   8      822.93      858.54     31.04 o
  -1  -4   8        3.45       -7.00      9.70 o
   0  -4   8      942.32      985.12     19.04 o
   1  -4   8     1828.88     1791.07     35.18 o
   2  -4   8        2.29        2.21     14.14 o
   3  -4   8       78.10      104.38     17.34 o
   4  -4   8      222.23      224.35     17.97 o
   5  -4   8      194.68      199.87     24.47 o
   6  -4   8      115.34      101.87     31.83 o
   7  -4   8      200.54      217.67     40.19 o
   8  -4   8      175.53      243.54     40.19 o
  -9  -3   8       57.00       50.54     40.99 o
  -8  -3   8      964.71      902.42     87.15 o
  -7  -3   8      474.72      465.51     22.45 o
  -6  -3   8      276.25      248.57     13.52 o
  -5  -3   8      665.23      689.17     24.76 o
  -4  -3   8      107.19       97.64     11.22 o
  -3  -3   8     3071.56     3038.71     45.79 o
  -2  -3   8       98.52      108.47      9.15 o
  -1  -3   8      490.48      455.88     11.25 o
   0  -3   8      587.09      570.68     12.84 o
   1  -3   8      161.97      188.37     18.63 o
   2  -3   8     1718.40     1718.76     41.39 o
   3  -3   8      136.12      107.10     21.89 o
   4  -3   8      182.93      173.20     15.79 o
   5  -3   8      429.42      421.96     17.25 o
   6  -3   8      611.32      570.13     17.19 o
   7  -3   8      304.39      301.24     41.78 o
   8  -3   8      148.82      195.39     43.77 o
   9  -3   8      319.10      357.35     45.36 o
  -9  -2   8       41.75       29.85     41.39 o
  -8  -2   8      335.81      334.66     41.39 o
  -7  -2   8      230.89      262.17     36.09 o
  -6  -2   8      528.54      523.55     16.29 o
  -5  -2   8      637.98      592.30     14.95 o
  -4  -2   8     2929.75     2953.93     43.08 o
  -3  -2   8      475.16      520.66     24.14 o
  -2  -2   8      254.27      250.76      9.47 o
  -1  -2   8     3283.76     3257.71     43.51 o
   0  -2   8      272.01      251.13     10.04 o
   1  -2   8      902.30      974.05     23.42 o
   2  -2   8      540.02      540.22     19.80 o
   3  -2   8      411.93      409.99     15.92 o
   4  -2   8      415.02      383.46     15.39 o
   5  -2   8       80.26       90.37     17.51 o
   6  -2   8     3063.63     2905.74    129.73 o
   7  -2   8       19.76       35.02     35.02 o
   8  -2   8      425.36      440.51     47.35 o
   9  -2   8       80.40       98.71     25.65 o
  -9  -1   8       92.67      165.54     39.79 o
  -8  -1   8      283.25      256.69     21.78 o
  -7  -1   8     1004.42     1038.81     22.58 o
  -6  -1   8      669.85      607.77     21.60 o
  -5  -1   8     1505.11     1532.77     40.38 o
  -4  -1   8      432.40      438.30     20.21 o
  -3  -1   8      280.61      255.81     16.34 o
  -2  -1   8     3650.31     4056.61     20.70 o
  -1  -1   8       22.13       15.28      5.56 o
   0  -1   8     1667.53     1705.66     21.22 o
   1  -1   8      568.89      497.33     18.13 o
   2  -1   8     1311.21     1263.36     19.15 o
   3  -1   8     1089.95     1105.34     29.20 o
   4  -1   8      292.51      290.79     11.98 o
   5  -1   8     2476.63     2319.81     63.87 o
   6  -1   8      300.44      337.45     35.81 o
   7  -1   8      518.70      518.51     40.99 o
   8  -1   8      283.91      294.49     26.69 o
   9  -1   8       99.28       92.27     26.01 o
  10  -1   8      426.14      492.85     42.58 o
  -9   0   8       43.68       51.33     35.42 o
  -8   0   8      262.21      241.39     31.83 o
  -7   0   8      308.38      322.99     19.75 o
  -6   0   8      295.42      269.98     16.77 o
  -5   0   8     1933.03     1856.27     20.41 o
  -4   0   8      211.92      199.70      8.18 o
  -3   0   8     1669.70     1663.13     71.43 o
  -2   0   8     4191.41     4389.15     39.94 o
  -1   0   8      181.46      148.23      9.89 o
   0   0   8     1204.37     1110.21     18.94 o
   1   0   8     1657.78     1940.06     29.29 o
   2   0   8     1975.83     1893.40     30.42 o
   3   0   8      765.72      815.12     14.01 o
   4   0   8     2130.37     2121.39     52.53 o
   5   0   8      352.88      470.09     24.74 o
   6   0   8      228.15      213.86     22.82 o
   7   0   8      710.01      675.74     28.10 o
   8   0   8        2.34       35.83     23.23 o
   9   0   8      428.48      419.42     31.66 o
  10   0   8      110.26      181.86     29.12 o
  -9   1   8      232.10      205.73     41.78 o
  -8   1   8      215.04      215.45     21.86 o
  -7   1   8       87.94      116.90     17.40 o
  -6   1   8     1677.86     1694.95     29.69 o
  -5   1   8       10.82        4.56      9.42 o
  -4   1   8     1913.32     2001.33     30.17 o
  -3   1   8     1043.41     1086.41     23.63 o
  -2   1   8     1014.17     1148.32     60.69 o
  -1   1   8     8411.66     8611.00     73.81 o
   0   1   8      531.25      554.80      9.14 o
   1   1   8     1099.45      841.73     12.28 o
   2   1   8      299.67      237.90      8.32 o
   3   1   8     2779.80     2763.57     42.47 o
   4   1   8     1133.66     1050.04     27.54 o
   5   1   8      485.57      501.32     23.13 o
   6   1   8     1255.74     1170.70     35.22 o
   7   1   8      433.91      408.21     26.22 o
   8   1   8      388.53      400.56     30.44 o
   9   1   8      148.44      158.97     26.74 o
  10   1   8       82.24       80.44     29.44 o
  11   1   8      279.89      299.65     34.58 o
  -9   2   8       54.73       74.41     41.39 o
  -8   2   8      171.74      163.07     20.53 o
  -7   2   8      706.01      820.43     26.33 o
  -6   2   8      415.72      413.72     19.09 o
  -5   2   8      381.47      323.84     13.50 o
  -4   2   8     2675.20     2664.61     51.03 o
  -3   2   8       91.67       89.36      4.94 o
  -2   2   8     3338.34     3842.09    144.85 o
  -1   2   8     2895.80     2860.04     70.14 o
   0   2   8     4724.65     4909.17     50.43 o
   1   2   8      205.37      231.39      7.76 o
   2   2   8     1036.64     1055.09     16.02 o
   3   2   8     6330.27     7292.55     93.45 o
   4   2   8      990.99      994.73     26.38 o
   5   2   8      944.20      888.35     25.45 o
   6   2   8      938.48      842.78     28.10 o
   7   2   8      368.75      328.03     27.86 o
   8   2   8      631.57      612.40     29.53 o
   9   2   8       72.06       38.56     23.41 o
  10   2   8      311.24      352.01     31.94 o
  11   2   8       79.10       62.42     53.12 o
  -9   3   8        2.22      -13.53     34.22 o
  -8   3   8       95.14       63.59     20.16 o
  -7   3   8      700.50      709.68     26.42 o
  -6   3   8      416.84      361.04     25.87 o
  -5   3   8     2439.84     2336.27     53.84 o
  -4   3   8      189.47      186.16     11.25 o
  -3   3   8     1413.11     1319.62     15.77 o
  -2   3   8     1725.12     1741.51     39.05 o
  -1   3   8     8272.48     8642.58     88.54 o
   0   3   8     5047.82     4798.18     36.07 o
   1   3   8       30.02       25.83      5.74 o
   2   3   8     6408.88     6274.95     61.61 o
   3   3   8      132.60      155.87      8.12 o
   4   3   8     6130.45     6498.68     75.61 o
   5   3   8     2841.01     2768.49    151.61 o
   6   3   8      270.95      294.04     17.93 o
   7   3   8     1138.93     1088.04     33.27 o
   8   3   8       16.47       58.70     19.43 o
   9   3   8      656.73      655.29     32.17 o
  10   3   8      274.97      256.83     39.40 o
  11   3   8       48.47       52.24     34.22 o
  -9   4   8      134.62      108.64     42.98 o
  -8   4   8      784.42      788.63     32.43 o
  -7   4   8        0.72       57.72     19.22 o
  -6   4   8      418.82      394.97     21.60 o
  -5   4   8      120.87      119.75     16.23 o
  -4   4   8      211.38      214.45     15.98 o
  -3   4   8     1233.55     1265.26     18.43 o
  -2   4   8     2311.57     2850.23     39.81 o
  -1   4   8     3965.66     3960.12     38.60 o
   0   4   8      654.29      688.66      9.29 o
   1   4   8      182.82      276.88      7.36 o
   2   4   8     1913.69     1773.13     13.50 o
   3   4   8      469.94      427.64      8.81 o
   4   4   8     7413.26     6995.68     88.91 o
   5   4   8      163.42      180.43     10.75 o
   6   4   8     4102.99     3959.55     39.81 o
   7   4   8      160.95      110.32     20.43 o
   8   4   8      352.17      344.50     10.40 o
   9   4   8      417.97      383.32     26.99 o
  10   4   8        1.01       -2.43     26.69 o
  11   4   8      257.24      238.10     31.63 o
  -8   5   8       10.07       23.00     22.09 o
  -7   5   8     1176.30     1424.66     81.97 o
  -6   5   8      152.98      169.92     40.19 o
  -5   5   8      970.97      915.14     41.39 o
  -4   5   8     2991.03     3005.71     66.65 o
  -3   5   8       21.61       16.91      8.10 o
  -2   5   8     4933.84     5309.63     67.78 o
  -1   5   8       46.49       72.01      9.60 o
   0   5   8      905.55      933.98     13.81 o
   1   5   8     2843.20     2756.85     20.29 o
   2   5   8       90.69       48.26      8.50 o
   3   5   8     7940.58     8988.99     62.74 o
   4   5   8     2357.84     2366.13     39.52 o
   5   5   8     1985.67     2071.73     43.07 o
   6   5   8      698.76      690.66     13.99 o
   7   5   8      351.76      349.66     15.07 o
   8   5   8      573.48      598.42     13.35 o
   9   5   8        8.59       19.73     10.92 o
  10   5   8      308.39      358.35     29.66 o
  11   5   8       44.80       31.25     29.40 o
  -8   6   8      295.59      246.77     34.82 o
  -7   6   8     1233.28     1262.65     63.27 o
  -6   6   8       43.49       34.56     20.29 o
  -5   6   8      162.20      159.17     23.88 o
  -4   6   8      224.74      226.49      9.02 o
  -3   6   8     1334.13     1328.70     35.42 o
  -2   6   8      127.11      142.54     12.87 o
  -1   6   8      420.30      401.61     14.59 o
   0   6   8     2380.67     2215.22     21.89 o
   1   6   8      444.89      494.59     10.01 o
   2   6   8     1314.83     1100.90     21.35 o
   3   6   8      313.59      627.44     14.39 o
   4   6   8      580.77      595.77     18.90 o
   5   6   8      964.39     1007.76     15.40 o
   6   6   8      408.21      410.10     12.49 o
   7   6   8     1406.60     1344.15     23.16 o
   8   6   8      173.62      202.03     16.60 o
   9   6   8      680.32      648.81     27.34 o
  10   6   8       70.04      115.19     26.50 o
  11   6   8      124.69      110.72     28.92 o
  -8   7   8      351.62      212.90     46.56 o
  -7   7   8        4.38       28.65     44.57 o
  -6   7   8      628.95      623.96     49.34 o
  -5   7   8      105.94      104.90     24.08 o
  -4   7   8      463.21      388.89     29.05 o
  -3   7   8     2471.72     2524.64     74.41 o
  -2   7   8       20.95       45.34     12.19 o
  -1   7   8     2347.98     2329.65     28.12 o
   0   7   8      477.19      395.46     10.36 o
   1   7   8      523.16      540.05     15.92 o
   2   7   8     1660.73     1587.26     22.84 o
   3   7   8     1101.91     1139.59     18.67 o
   4   7   8     2746.70     2591.60     59.32 o
   5   7   8      430.93      423.66     13.01 o
   6   7   8     1270.95     1224.76     26.77 o
   7   7   8       43.57       24.74     14.45 o
   8   7   8      324.15      305.54     18.19 o
   9   7   8      756.09      717.78     43.77 o
  10   7   8      109.74      118.38     51.33 o
  11   7   8      251.97      218.37     30.39 o
  -7   8   8      294.46      253.09     49.74 o
  -6   8   8       92.59        4.78     45.36 o
  -5   8   8        3.24      -39.79     41.78 o
  -4   8   8      335.46      353.98     26.65 o
  -3   8   8        4.30        4.90     18.07 o
  -2   8   8      721.99      727.78     59.89 o
  -1   8   8        0.74       -5.95     12.38 o
   0   8   8      480.77      528.63     16.37 o
   1   8   8      938.64      950.90     20.78 o
   2   8   8       38.90       81.74     13.33 o
   3   8   8      757.60      795.72     15.02 o
   4   8   8       88.43      134.11     11.27 o
   5   8   8     1534.73     1738.42     22.38 o
   6   8   8      637.68      600.04     16.99 o
   7   8   8      666.19      684.98     21.47 o
   8   8   8      475.64      472.99     25.07 o
   9   8   8       25.68       53.80     21.81 o
  10   8   8      322.87      370.94     30.13 o
  11   8   8       46.96       74.19     26.31 o
  -7   9   8      124.76       81.97     45.76 o
  -6   9   8        0.16      -42.58     48.55 o
  -5   9   8      315.40      291.69     50.54 o
  -4   9   8        4.40      -15.52     43.77 o
  -3   9   8      816.13      804.50     30.47 o
  -2   9   8     1327.11     1325.71    200.56 o
  -1   9   8        4.59       10.53     19.46 o
   0   9   8     1272.44     1329.68     35.79 o
   1   9   8        2.04        5.97     10.95 o
   2   9   8     2116.45     2022.79     24.16 o
   3   9   8      402.27      465.98     13.82 o
   4   9   8      273.82      223.43     11.39 o
   5   9   8     1885.92     1957.52     43.25 o
   6   9   8       47.78       71.33     13.57 o
   7   9   8     1154.65     1089.53     37.21 o
   8   9   8       16.49       62.23     17.97 o
   9   9   8      370.82      374.62     47.16 o
  10   9   8      200.16      250.74     39.20 o
  11   9   8      126.73      201.74     30.65 o
  -6  10   8       70.35       54.92     43.77 o
  -5  10   8       33.31        1.99     47.35 o
  -4  10   8       84.28       57.30     42.98 o
  -3  10   8      122.82      111.42     42.98 o
  -2  10   8       48.95       83.57     34.22 o
  -1  10   8     2038.24     1895.47     39.77 o
   0  10   8      166.14      199.93     23.52 o
   1  10   8     2138.01     2121.69     57.10 o
   2  10   8        1.20       -2.26     11.58 o
   3  10   8        6.90       25.64     11.34 o
   4  10   8       84.46       70.54     12.83 o
   5  10   8        1.17       10.19     12.33 o
   6  10   8     2579.35     2599.01     35.11 o
   7  10   8      713.64      672.39     23.87 o
   8  10   8      158.61      133.38     19.06 o
   9  10   8      581.00      563.35     49.94 o
  10  10   8        4.51       23.24     26.86 o
  11  10   8      307.93      337.45     33.46 o
  -6  11   8       48.28       97.10     53.72 o
  -5  11   8        2.05       15.92     48.95 o
  -4  11   8      111.21      163.15     50.94 o
  -3  11   8      273.29      307.21     49.34 o
  -2  11   8     1081.38     1156.40     62.08 o
  -1  11   8     1882.54     1835.67     68.05 o
   0  11   8     1866.03     1755.69     64.07 o
   1  11   8       46.36       44.98     10.74 o
   2  11   8        8.79       -3.61     21.64 o
   3  11   8      124.45      102.33     18.18 o
   4  11   8      495.77      432.43     20.97 o
   5  11   8      191.52      182.92     15.27 o
   6  11   8      811.66      766.02     29.20 o
   7  11   8       19.08       32.79     20.77 o
   8  11   8      422.32      424.15     27.22 o
   9  11   8      123.78      126.73     26.20 o
  10  11   8      472.18      500.01     31.90 o
  -5  12   8       57.87       48.55     46.96 o
  -4  12   8       77.22       94.71     47.75 o
  -3  12   8       41.51      112.62     50.94 o
  -2  12   8      490.01      569.44     56.90 o
  -1  12   8      457.88      448.87     54.92 o
   0  12   8      262.41      261.05     44.57 o
   1  12   8      565.83      486.30     16.83 o
   2  12   8      180.97      155.29     26.57 o
   3  12   8      511.79      560.35     31.42 o
   4  12   8      592.57      549.01     30.04 o
   5  12   8      131.18       94.28     24.74 o
   6  12   8       34.02       47.83     20.28 o
   7  12   8      407.67      335.18     25.25 o
   8  12   8      243.29      283.67     26.74 o
   9  12   8      248.59      297.10     28.77 o
  10  12   8      202.85      218.76     30.21 o
  -4  13   8       28.79       74.81     48.55 o
  -3  13   8      158.61      229.21     58.10 o
  -2  13   8        1.00       52.93     52.13 o
  -1  13   8      328.02      299.65     46.56 o
   0  13   8       54.66       49.34     48.15 o
   1  13   8       30.51       49.96     12.26 o
   2  13   8      339.25      305.41     27.43 o
   3  13   8       53.12       71.71     27.65 o
   4  13   8      691.51      653.44     92.92 o
   5  13   8       54.07       35.82     24.15 o
   6  13   8      161.51      146.04     42.18 o
   7  13   8      197.82      164.95     25.03 o
   8  13   8       34.37       50.97     24.29 o
   9  13   8      320.79      302.32     29.14 o
  10  13   8       45.06       97.89     47.75 o
  -3  14   8       14.32       51.73     52.53 o
  -2  14   8       83.50       70.04     45.36 o
  -1  14   8       39.47       60.49     52.53 o
   0  14   8      127.35      117.79     50.94 o
   1  14   8      121.99      108.24     47.35 o
   2  14   8       11.65        8.75     46.56 o
   3  14   8     1235.91     1341.22     42.92 o
   4  14   8      153.69      126.31     27.97 o
   5  14   8      479.27      524.47     34.32 o
   6  14   8      160.04      171.51     39.40 o
   7  14   8        4.29       -0.40     35.02 o
   8  14   8      427.36      450.86     51.73 o
   9  14   8        5.44       19.90     38.60 o
  -2  15   8       98.47      136.89     62.48 o
  -1  15   8        0.43        5.97     48.95 o
   0  15   8       55.59       72.03     50.54 o
   1  15   8       50.80       82.77     43.77 o
   2  15   8       39.58       23.88     41.39 o
   3  15   8      319.04      421.47     22.78 o
   4  15   8       94.06      102.34     30.42 o
   5  15   8      236.28      235.18     46.96 o
   6  15   8       32.37       13.93     36.21 o
   7  15   8       74.44       30.24     41.78 o
   8  15   8      114.57      150.42     41.39 o
   0  16   8       40.28       74.02     55.71 o
   1  16   8       62.83      138.08     52.13 o
   2  16   8      108.67       96.70     52.93 o
   3  16   8       36.80       46.96     49.74 o
   4  16   8      199.25      200.94     22.72 o
   5  16   8        4.30        9.15     39.00 o
   6  16   8        2.06       39.40     41.78 o
   7  16   8      235.86      299.25     49.74 o
  -3 -10   9      290.18      404.30     48.95 o
  -2 -10   9       70.93      128.93     44.17 o
  -1 -10   9       99.78      107.84     46.96 o
   0 -10   9        0.54        1.99     45.36 o
   1 -10   9      166.82      181.86     42.58 o
  -5  -9   9        1.06       18.70     42.98 o
  -4  -9   9      686.69      766.02     60.88 o
  -3  -9   9       15.60       43.77     40.99 o
  -2  -9   9       39.17       66.46     45.76 o
  -1  -9   9       92.66       64.86     37.80 o
   0  -9   9       35.01       15.12     39.79 o
   1  -9   9      166.28      176.68     46.16 o
   2  -9   9       18.15        6.54     22.99 o
   3  -9   9      406.58      452.85     39.00 o
  -6  -8   9        0.36       22.28     46.56 o
  -5  -8   9      217.54      265.02     47.35 o
  -4  -8   9       65.52       44.57     42.58 o
  -3  -8   9       84.89      101.08     44.17 o
  -2  -8   9       90.96       47.75     39.00 o
  -1  -8   9       50.46       58.10     41.78 o
   0  -8   9      167.18      265.82     39.79 o
   1  -8   9      272.43      284.89     23.59 o
   2  -8   9      272.11      282.06     26.39 o
   3  -8   9       98.28      119.78     31.44 o
   4  -8   9        9.67       46.16     32.63 o
  -7  -7   9       17.64        9.95     45.76 o
  -6  -7   9      239.75      252.29     46.56 o
  -5  -7   9      333.63      387.59     48.55 o
  -4  -7   9      128.41      152.01     36.61 o
  -3  -7   9      165.46      211.30     40.19 o
  -2  -7   9       18.53      -25.07     39.40 o
  -1  -7   9      270.98      275.99     17.11 o
   0  -7   9      237.13      269.80     40.59 o
   1  -7   9      306.49      246.83     22.83 o
   2  -7   9      151.58      149.99     28.45 o
   3  -7   9       56.39       59.29     28.65 o
   4  -7   9      133.22      159.97     33.43 o
   5  -7   9      118.75      127.34     35.42 o
   6  -7   9      255.36      258.26     42.98 o
  -7  -6   9      100.01       44.17     41.78 o
  -6  -6   9      542.72      575.81     46.16 o
  -5  -6   9        0.93       26.26     35.81 o
  -4  -6   9      499.07      580.59     46.16 o
  -3  -6   9       14.02       40.57     31.44 o
  -2  -6   9      994.64      983.50     29.05 o
  -1  -6   9      367.20      337.10     14.98 o
   0  -6   9        0.23      -10.46     19.12 o
   1  -6   9     1819.25     1847.79     36.21 o
   2  -6   9      244.81      294.69     20.20 o
   3  -6   9       43.47       24.20     19.11 o
   4  -6   9      411.13      414.25     37.01 o
   5  -6   9      183.30      173.90     36.21 o
   6  -6   9      254.64      249.51     39.40 o
   7  -6   9        0.16       -4.38     40.19 o
  -8  -5   9        5.17        6.76     42.18 o
  -7  -5   9      234.87      212.90     40.99 o
  -6  -5   9       77.83       60.09     39.00 o
  -5  -5   9     1341.03     1347.01     58.10 o
  -4  -5   9      741.36      716.54     42.38 o
  -3  -5   9      896.12      941.73     25.39 o
  -2  -5   9        6.76        1.96     15.03 o
  -1  -5   9        2.86        0.77     14.72 o
   0  -5   9     4904.71     5154.49     80.95 o
   1  -5   9      212.70      201.33     18.84 o
   2  -5   9       66.74       77.02     16.61 o
   3  -5   9      288.21      258.01     20.77 o
   4  -5   9        9.55       21.68     17.21 o
   5  -5   9      896.52      873.07     47.75 o
   6  -5   9        1.09      -14.33     35.42 o
   7  -5   9      178.63      216.48     40.19 o
  -8  -4   9      133.38      112.70     27.43 o
  -7  -4   9      477.01      403.90     47.35 o
  -6  -4   9      309.18      305.72     20.11 o
  -5  -4   9     2413.55     2320.20     43.77 o
  -4  -4   9      634.92      560.18     11.08 o
  -3  -4   9       84.73      100.19      8.84 o
  -2  -4   9       93.21      122.89     15.15 o
  -1  -4   9     1343.64     1326.34     27.94 o
   0  -4   9     1191.83     1213.86     24.70 o
   1  -4   9      691.49      675.67     23.91 o
   2  -4   9     1172.67     1231.17     26.93 o
   3  -4   9      706.85      616.32     58.30 o
   4  -4   9      296.60      311.51     19.88 o
   5  -4   9      126.09      140.08     16.37 o
   6  -4   9      282.43      251.10     35.81 o
   7  -4   9      103.86      122.96     39.00 o
   8  -4   9       16.46       18.31     37.80 o
  -8  -3   9      203.12      171.34     28.79 o
  -7  -3   9        8.76        2.14     24.36 o
  -6  -3   9     1200.15     1215.23     26.76 o
  -5  -3   9      225.05      217.55     15.86 o
  -4  -3   9     1930.71     1907.14     24.63 o
  -3  -3   9       44.71       37.07      8.10 o
  -2  -3   9       43.44       46.64     10.02 o
  -1  -3   9     3256.06     3047.90     33.83 o
   0  -3   9     1083.02     1008.33     19.25 o
   1  -3   9      573.02      486.30     23.21 o
   2  -3   9      920.63      988.89     58.70 o
   3  -3   9       55.17       45.25     16.66 o
   4  -3   9      159.47      147.24     15.96 o
   5  -3   9      243.40      225.45     14.73 o
   6  -3   9      321.75      328.69     36.61 o
   7  -3   9       34.25       15.52     30.64 o
   8  -3   9      273.37      239.56     42.98 o
   9  -3   9       73.84       97.13     28.82 o
  -9  -2   9      180.57      169.77     30.67 o
  -8  -2   9       15.88        4.80     26.40 o
  -7  -2   9      822.89      826.66     41.58 o
  -6  -2   9      648.42      619.08     17.73 o
  -5  -2   9     3335.58     3460.98     28.73 o
  -4  -2   9      157.39      172.66     16.02 o
  -3  -2   9      338.91      280.80      8.71 o
  -2  -2   9     3237.41     3027.00     23.52 o
  -1  -2   9     1028.77     1081.87     16.80 o
   0  -2   9     1501.17     1655.93     38.52 o
   1  -2   9      117.77      116.51     13.66 o
   2  -2   9     1004.71     1118.82     40.99 o
   3  -2   9      940.61      880.03     22.83 o
   4  -2   9      215.06      193.48     14.03 o
   5  -2   9       13.62        2.67      8.29 o
   6  -2   9       47.22       44.65      5.57 o
   7  -2   9      372.09      338.64     37.80 o
   8  -2   9      301.41      294.47     44.57 o
   9  -2   9      179.40      154.68     31.35 o
  -9  -1   9       43.21       51.50     28.78 o
  -8  -1   9       84.63       96.69     26.97 o
  -7  -1   9      608.27      598.16     31.26 o
  -6  -1   9      485.70      449.33     15.28 o
  -5  -1   9      656.19      645.71     18.68 o
  -4  -1   9      400.61      380.98     27.06 o
  -3  -1   9     2914.65     3252.36     78.99 o
  -2  -1   9      806.10      720.66     12.66 o
  -1  -1   9     3646.19     3595.16     35.76 o
   0  -1   9      593.62      579.64     13.15 o
   1  -1   9      525.72      576.65     20.28 o
   2  -1   9     1780.03     1916.02     42.50 o
   3  -1   9       19.24       35.85     10.57 o
   4  -1   9     1239.91     1157.23     27.26 o
   5  -1   9      104.96      114.61     27.06 o
   6  -1   9      383.68      370.08     37.41 o
   7  -1   9      566.51      628.74     46.56 o
   8  -1   9      195.37      171.39     26.71 o
   9  -1   9      572.81      510.03     32.55 o
  10  -1   9        0.07       13.12     29.16 o
  -9   0   9       21.32       16.65     26.40 o
  -8   0   9      298.41      278.65     28.83 o
  -7   0   9       18.47       -8.97     13.90 o
  -6   0   9      451.48      459.27     15.51 o
  -5   0   9      179.54      180.18     10.40 o
  -4   0   9     1271.97     1279.58     24.06 o
  -3   0   9     1761.74     1818.29     49.46 o
  -2   0   9       96.87       96.59     15.18 o
  -1   0   9     1349.37     1425.06     40.32 o
   0   0   9      353.39      353.65     15.33 o
   1   0   9     2890.81     2778.92     39.20 o
   2   0   9     1793.33     2051.45     41.19 o
   3   0   9     1574.42     1513.08     17.48 o
   4   0   9       87.56       69.13     15.42 o
   5   0   9      298.51      292.08     34.62 o
   6   0   9     1459.14     1227.95     33.05 o
   7   0   9        0.14       32.69     22.71 o
   8   0   9      676.17      717.00     34.12 o
   9   0   9      139.73      179.09     53.32 o
  10   0   9      123.10      160.95     32.86 o
  -9   1   9       69.52       86.81     26.48 o
  -8   1   9        4.44       13.22     24.57 o
  -7   1   9      615.53      611.67     19.31 o
  -6   1   9      141.45      155.21     11.53 o
  -5   1   9      973.60      973.11     16.19 o
  -4   1   9     1922.97     1940.97     32.23 o
  -3   1   9      955.01     1164.15     32.97 o
  -2   1   9     1937.49     1900.83     29.48 o
  -1   1   9       98.98      121.93     12.43 o
   0   1   9     5415.63     5412.49     83.92 o
   1   1   9      981.49     1071.12     13.04 o
   2   1   9      487.24      452.89     13.91 o
   3   1   9     2025.54     1888.70     20.94 o
   4   1   9     1265.90     1294.99     30.48 o
   5   1   9     1459.87     1535.43     33.37 o
   6   1   9      570.45      486.62     25.23 o
   7   1   9      216.17      240.79     25.27 o
   8   1   9      131.30      132.50     26.40 o
   9   1   9      113.74       82.35     25.00 o
  10   1   9      499.15      483.39     44.77 o
  -9   2   9       16.98      -15.12     44.57 o
  -8   2   9      340.69      320.90     47.75 o
  -7   2   9        1.15       -3.38     16.65 o
  -6   2   9       89.18       86.87     12.42 o
  -5   2   9      602.97      609.66     15.73 o
  -4   2   9       83.03       80.13      4.65 o
  -3   2   9     3065.02     3261.82     60.13 o
  -2   2   9     1263.49     1147.21     20.87 o
  -1   2   9     3146.08     3142.02     28.70 o
   0   2   9     1141.80     1100.24     32.84 o
   1   2   9       32.40       25.59      6.67 o
   2   2   9     3529.17     3744.42     23.64 o
   3   2   9      400.80      428.03     11.78 o
   4   2   9     2026.01     2103.62     36.01 o
   5   2   9      200.61      252.86     15.98 o
   6   2   9      727.84      704.56     28.19 o
   7   2   9      622.22      653.05     29.12 o
   8   2   9       45.73       41.12     23.48 o
   9   2   9      510.84      531.86     30.35 o
  10   2   9      124.51      158.53     28.84 o
  11   2   9       62.51       73.21     31.23 o
  -8   3   9        5.75        3.58     21.99 o
  -7   3   9      620.51      598.99     21.78 o
  -6   3   9      455.74      458.54     16.85 o
  -5   3   9      473.00      489.45     14.80 o
  -4   3   9     2630.66     2639.95     31.03 o
  -3   3   9     1577.19     1616.94     51.26 o
  -2   3   9     2045.68     1914.67     24.58 o
  -1   3   9     3987.60     3898.96     46.61 o
   0   3   9       15.22       21.11      5.37 o
   1   3   9     7031.87     7071.00     58.18 o
   2   3   9      915.81     1056.34     14.25 o
   3   3   9      679.25      530.61     12.49 o
   4   3   9      272.59      217.39     19.72 o
   5   3   9      934.48      888.67     35.62 o
   6   3   9     3999.68     3893.52     78.99 o
   7   3   9      112.71      149.92     22.82 o
   8   3   9      810.55      802.38     32.10 o
   9   3   9       63.30       82.28     24.63 o
  10   3   9      119.07       98.90     27.85 o
  11   3   9      201.36      165.94     36.21 o
  -8   4   9        8.91        3.58     43.77 o
  -7   4   9      460.31      427.14     25.92 o
  -6   4   9      128.30      102.99     13.41 o
  -5   4   9      250.77      275.05     13.50 o
  -4   4   9      942.31      908.33     15.71 o
  -3   4   9      270.58      455.14     13.96 o
  -2   4   9     1425.35     1329.02     20.89 o
  -1   4   9      128.27      114.79      6.72 o
   0   4   9     2358.37     2504.58     16.04 o
   1   4   9      776.16      714.07      9.69 o
   2   4   9     1771.18     1809.10     17.23 o
   3   4   9      335.70      232.70      8.52 o
   4   4   9       22.35       27.50      5.15 o
   5   4   9     3630.85     3526.67    161.96 o
   6   4   9     1343.36     1244.40     31.65 o
   7   4   9     1507.08     1425.20     75.01 o
   8   4   9      492.70      463.79     29.07 o
   9   4   9      355.64      366.63     29.80 o
  10   4   9      346.09      348.90     31.70 o
  11   4   9       76.83       84.37     44.17 o
  -8   5   9      143.31      148.03     40.99 o
  -7   5   9      120.96      164.46     21.63 o
  -6   5   9      946.02      912.83     26.35 o
  -5   5   9     1977.29     2160.22     84.96 o
  -4   5   9      220.11      217.33     12.17 o
  -3   5   9     3870.38     4202.15     47.85 o
  -2   5   9        7.43        4.59      7.16 o
  -1   5   9      931.31      997.53     15.45 o
   0   5   9     4814.74     4902.20    127.94 o
   1   5   9      857.60      985.90     14.19 o
   2   5   9     3075.77     3326.64     19.10 o
   3   5   9     1274.67     1106.37     14.63 o
   4   5   9      550.74      507.63     10.87 o
   5   5   9     2214.39     2182.01     28.48 o
   6   5   9     1959.15     1842.44     46.80 o
   7   5   9     2798.06     2484.89     32.23 o
   8   5   9        3.32       26.06     22.89 o
   9   5   9      616.55      617.66     33.02 o
  10   5   9       62.00       88.61     27.71 o
  11   5   9      118.94       92.60     32.83 o
  -8   6   9       43.03       29.05     39.79 o
  -7   6   9      268.84      239.56     47.75 o
  -6   6   9      689.27      648.63     52.93 o
  -5   6   9      768.44      747.73     19.98 o
  -4   6   9      596.83      587.18     26.96 o
  -3   6   9       16.04       13.13     10.15 o
  -2   6   9     1706.88     1558.10     20.77 o
  -1   6   9     1760.50     1824.21     21.28 o
   0   6   9       48.77       59.06      6.63 o
   1   6   9     1767.43     1761.23     16.00 o
   2   6   9       62.55       85.23      9.34 o
   3   6   9      751.92      761.64     14.20 o
   4   6   9     2046.93     2010.50     36.09 o
   5   6   9       38.33       64.12     15.05 o
   6   6   9     3165.42     2836.44     27.85 o
   7   6   9       62.43      219.64     13.39 o
   8   6   9      491.08      492.52     15.76 o
   9   6   9      718.32      682.67     51.16 o
  10   6   9       52.95       60.44     26.25 o
  11   6   9      252.09      248.98     44.77 o
  -7   7   9      227.34      231.20     43.37 o
  -6   7   9       60.33       69.24     42.18 o
  -5   7   9     1116.59     1142.30     36.01 o
  -4   7   9     2326.60     2128.58    100.88 o
  -3   7   9       60.00       62.68     17.51 o
  -2   7   9     1553.05     1489.78     30.04 o
  -1   7   9     2428.69     2316.17     48.72 o
   0   7   9     1051.40     1026.01     14.71 o
   1   7   9     1739.93     1707.71     18.26 o
   2   7   9     2153.29     2259.86     30.77 o
   3   7   9     2236.16     2181.05     26.06 o
   4   7   9     1315.25     1217.46     25.24 o
   5   7   9     1057.70     1116.20     14.75 o
   6   7   9      523.94      487.97     20.42 o
   7   7   9      517.05      524.09     19.41 o
   8   7   9      554.22      552.97     19.08 o
   9   7   9        6.16       49.92     25.72 o
  10   7   9      405.00      463.90     40.39 o
  11   7   9        0.79        3.62     25.37 o
  -7   8   9       36.67       21.09     45.76 o
  -6   8   9      194.57      155.19     40.19 o
  -5   8   9     1412.57     1474.35     60.88 o
  -4   8   9       20.70        6.83     22.30 o
  -3   8   9       39.71       21.23     17.37 o
  -2   8   9       12.89       -1.59     22.28 o
  -1   8   9     1382.17     1269.70    112.02 o
   0   8   9     2107.99     2186.07     45.95 o
   1   8   9       17.93        8.04      8.23 o
   2   8   9     1311.86     1490.70     29.80 o
   3   8   9      208.26      180.60     11.47 o
   4   8   9      311.03      287.80     12.60 o
   5   8   9     1203.34     1160.76     17.97 o
   6   8   9      918.65      954.36     22.29 o
   7   8   9      516.21      563.85     20.31 o
   8   8   9       61.26       81.16     16.46 o
   9   8   9      506.66      555.53     30.37 o
  10   8   9      102.97      116.58     26.90 o
  11   8   9      172.72      207.14     29.81 o
  -7   9   9       18.92       40.99     48.55 o
  -6   9   9      354.88      320.34     56.11 o
  -5   9   9       33.51        1.59     45.36 o
  -4   9   9      821.10      730.21     55.71 o
  -3   9   9      695.10      787.95     50.14 o
  -2   9   9        2.78      -14.94     18.37 o
  -1   9   9     1735.21     1677.40     42.78 o
   0   9   9      510.20      521.93     24.87 o
   1   9   9       64.57       55.82     11.38 o
   2   9   9      547.42      705.71     15.71 o
   3   9   9      461.11      453.01     12.96 o
   4   9   9      953.60      943.06     17.55 o
   5   9   9        1.39        7.36     12.42 o
   6   9   9      849.92      733.74     21.98 o
   7   9   9      102.54      135.73     20.64 o
   8   9   9      179.74      208.52     18.54 o
   9   9   9      509.36      594.60     30.52 o
  10   9   9      192.17      198.04     26.87 o
  11   9   9      209.24      270.77     32.52 o
  -6  10   9       95.75       81.18     47.35 o
  -5  10   9      253.94      213.29     51.33 o
  -4  10   9      291.72      281.74     43.77 o
  -3  10   9        7.60       21.49     43.77 o
  -2  10   9        3.88       -0.40     42.98 o
  -1  10   9        8.79        8.44     21.75 o
   0  10   9     2120.75     2043.83     40.25 o
   1  10   9     1195.55     1046.80     24.88 o
   2  10   9     1181.11     1321.57     23.24 o
   3  10   9     1064.90      970.24     20.93 o
   4  10   9      427.15      445.83     18.04 o
   5  10   9        1.68        3.65     13.21 o
   6  10   9      274.53      223.40     21.35 o
   7  10   9      282.23      262.93     19.77 o
   8  10   9      927.41      992.64     28.56 o
   9  10   9        0.02        1.21     25.09 o
  10  10   9      486.51      544.78     34.27 o
  11  10   9        1.43      -13.22     28.59 o
  -5  11   9      134.72      164.35     55.31 o
  -4  11   9        4.89       67.65     50.54 o
  -3  11   9        2.29       32.23     40.59 o
  -2  11   9      637.59      579.39     48.95 o
  -1  11   9        0.48       -3.98     42.18 o
   0  11   9     3605.89     3911.70     85.95 o
   1  11   9       13.59       24.40      8.48 o
   2  11   9      889.80      921.32     33.98 o
   3  11   9      580.37      558.96     33.82 o
   4  11   9      280.97      251.70     28.25 o
   5  11   9      102.16       81.49     16.63 o
   6  11   9      153.86      166.43     22.09 o
   7  11   9      726.74      745.85     30.66 o
   8  11   9       41.03       26.53     23.06 o
   9  11   9      569.46      596.34     33.45 o
  10  11   9      245.73      280.68     30.14 o
  -5  12   9        0.10       72.82     52.13 o
  -4  12   9      129.22       78.79     52.93 o
  -3  12   9       79.42      121.37     42.98 o
  -2  12   9       21.73       14.33     38.20 o
  -1  12   9      415.91      442.11     51.33 o
   0  12   9       17.26        9.15     42.58 o
   1  12   9     1871.21     1795.64     23.52 o
   2  12   9      163.26      189.26     26.04 o
   3  12   9      488.24      499.58     30.29 o
   4  12   9      192.62      201.82     26.58 o
   5  12   9        7.16      -21.87     23.75 o
   6  12   9      414.44      412.90     35.42 o
   7  12   9        7.96       37.27     22.60 o
   8  12   9      253.07      238.41     31.83 o
   9  12   9      500.03      477.35     31.16 o
  10  12   9        4.89        6.21     27.25 o
  -4  13   9      351.95      499.41     65.66 o
  -3  13   9        1.87        7.56     44.17 o
  -2  13   9       37.24       35.81     42.58 o
  -1  13   9       70.89       46.16     51.33 o
   0  13   9      158.79      111.42     47.75 o
   1  13   9      356.56      345.72     30.04 o
   2  13   9      126.92      138.80     14.64 o
   3  13   9       52.14       48.76     26.29 o
   4  13   9        0.08        2.39     25.32 o
   5  13   9      733.48      674.95     33.48 o
   6  13   9      244.71      245.13     43.37 o
   7  13   9       60.17       78.93     37.60 o
   8  13   9      103.43      142.37     25.52 o
   9  13   9       17.74       19.76     25.83 o
  -3  14   9      296.60      390.37     59.69 o
  -2  14   9       33.10       56.11     54.92 o
  -1  14   9        4.38        6.37     44.97 o
   0  14   9      171.51      252.29     48.55 o
   1  14   9      109.74       94.71     47.75 o
   2  14   9      226.28      228.56     17.51 o
   3  14   9      123.82      115.08     35.62 o
   4  14   9      275.36      306.27     45.17 o
   5  14   9      447.55      467.63     35.62 o
   6  14   9        9.92        0.40     37.80 o
   7  14   9      393.79      333.07     45.36 o
   8  14   9        8.30       15.94     25.54 o
   9  14   9      224.70      235.89     28.96 o
  -2  15   9       11.13       68.44     58.50 o
  -1  15   9       77.92       69.64     56.51 o
   0  15   9       17.36       47.75     52.53 o
   1  15   9      162.47      107.44     50.94 o
   2  15   9       56.74       74.81     49.74 o
   3  15   9        3.37        1.36     16.24 o
   4  15   9       67.95       91.33     28.70 o
   5  15   9       38.67       25.09     37.60 o
   6  15   9      279.70      239.16     43.77 o
   7  15   9      123.94      128.14     40.99 o
   8  15   9       93.96      113.01     45.76 o
   0  16   9        1.09       55.71     57.30 o
   1  16   9      100.76       81.18     55.31 o
   2  16   9        3.22       27.46     44.97 o
   3  16   9      487.52      604.46     58.10 o
   4  16   9        0.05       14.58     29.82 o
   5  16   9      240.17      189.94     31.61 o
   6  16   9      232.53      234.38     49.74 o
   7  16   9       26.19       46.16     41.78 o
  -3  -9  10      118.90       98.29     48.55 o
  -2  -9  10      186.58      274.58     53.72 o
  -1  -9  10       45.33       83.17     39.00 o
   0  -9  10       60.96       54.12     43.37 o
   1  -9  10        8.16      -13.53     38.60 o
   2  -9  10      122.32       84.76     48.95 o
  -5  -8  10       61.12       56.90     42.98 o
  -4  -8  10      265.66      310.39     53.72 o
  -3  -8  10      129.16       96.70     36.61 o
  -2  -8  10        4.20       33.82     37.41 o
  -1  -8  10      176.14      237.97     48.55 o
   0  -8  10       46.42       76.01     44.17 o
   1  -8  10      234.62      224.44     42.18 o
   2  -8  10       75.39       68.48     23.04 o
   3  -8  10       29.91       45.76     31.04 o
   4  -8  10      326.42      441.31     42.18 o
  -6  -7  10      196.03      244.73     43.37 o
  -5  -7  10      202.49      171.91     46.56 o
  -4  -7  10      128.61      135.30     40.19 o
  -3  -7  10        7.91        1.99     42.98 o
  -2  -7  10      413.38      402.31     47.75 o
  -1  -7  10      311.48      391.17     49.34 o
   0  -7  10        0.39       39.79     42.18 o
   1  -7  10      146.40      162.03     21.13 o
   2  -7  10       10.86       24.18     21.57 o
   3  -7  10      198.81      191.80     33.43 o
   4  -7  10       97.14       50.94     33.03 o
   5  -7  10      242.73      321.93     44.17 o
  -7  -6  10      585.18      476.73     46.56 o
  -6  -6  10       40.05      105.05     43.37 o
  -5  -6  10      491.88      492.25     44.57 o
  -4  -6  10      142.40      173.50     41.78 o
  -3  -6  10      224.75      207.32     39.79 o
  -2  -6  10      132.57      118.03     19.78 o
  -1  -6  10       94.23       90.25     12.37 o
   0  -6  10      577.50      658.58     50.14 o
   1  -6  10      103.87      106.00     20.47 o
   2  -6  10      123.57      115.98     22.01 o
   3  -6  10      411.06      367.29     34.22 o
   4  -6  10       63.62       76.80     31.83 o
   5  -6  10       66.12       84.36     36.21 o
   6  -6  10       15.20       56.51     36.21 o
  -7  -5  10       31.75       46.16     42.18 o
  -6  -5  10      360.48      432.95     45.36 o
  -5  -5  10      294.88      317.15     44.57 o
  -4  -5  10      125.17      137.69     32.63 o
  -3  -5  10      784.84      709.68     23.49 o
  -2  -5  10       23.80        7.13     15.69 o
  -1  -5  10     1840.54     1805.64     37.10 o
   0  -5  10       11.02       27.13     18.26 o
   1  -5  10      122.56      119.69     15.79 o
   2  -5  10      421.74      408.13     20.04 o
   3  -5  10      267.28      231.45     21.93 o
   4  -5  10      372.01      421.41     37.41 o
   5  -5  10        2.80       -4.78     32.23 o
   6  -5  10      144.47      134.10     37.41 o
   7  -5  10      160.16      252.29     44.97 o
  -7  -4  10      325.96      352.57     46.96 o
  -6  -4  10      581.07      587.75     50.14 o
  -5  -4  10       67.79       97.10     37.80 o
  -4  -4  10     1251.34     1205.01     24.24 o
  -3  -4  10      196.68      187.36     15.58 o
  -2  -4  10     1787.16     1754.44     31.43 o
  -1  -4  10       68.40      114.57     13.12 o
   0  -4  10      480.22      421.65     21.26 o
   1  -4  10      656.24      666.47     18.13 o
   2  -4  10       22.21       33.93     16.05 o
   3  -4  10     1938.99     1834.56     34.96 o
   4  -4  10      247.97      251.51     28.85 o
   5  -4  10      124.16      126.94     35.42 o
   6  -4  10      212.93      213.69     38.20 o
   7  -4  10       34.79       40.59     37.41 o
   8  -4  10      208.71      233.99     48.95 o
  -8  -3  10      186.57      172.22     30.80 o
  -7  -3  10      358.91      334.61     42.38 o
  -6  -3  10      117.58      113.81     38.20 o
  -5  -3  10      914.48      912.86     48.55 o
  -4  -3  10      357.37      322.86     11.79 o
  -3  -3  10      515.74      479.10     12.03 o
  -2  -3  10     2297.92     2245.79     47.50 o
  -1  -3  10      874.82      912.13     15.50 o
   0  -3  10       31.13       40.81     11.97 o
   1  -3  10      256.50      263.22     21.58 o
   2  -3  10     3558.33     3507.52     36.98 o
   3  -3  10     1710.53     1597.85     31.32 o
   4  -3  10      134.32      111.85     16.63 o
   5  -3  10      327.55      334.53     16.27 o
   6  -3  10        8.86      -21.89     35.42 o
   7  -3  10      378.67      405.50     45.76 o
   8  -3  10      196.16      184.24     40.19 o
  -8  -2  10      411.11      382.93     49.54 o
  -7  -2  10       67.96       64.94     25.07 o
  -6  -2  10      541.21      550.05     31.79 o
  -5  -2  10      290.68      243.22     19.46 o
  -4  -2  10        2.18        6.10     14.10 o
  -3  -2  10     2849.52     2833.12     61.29 o
  -2  -2  10        2.16       -2.28      6.74 o
  -1  -2  10      874.01      892.91     17.74 o
   0  -2  10      424.16      430.94     14.42 o
   1  -2  10      650.18      663.29     24.71 o
   2  -2  10     1283.70     1230.62     32.59 o
   3  -2  10      139.86      161.06     16.92 o
   4  -2  10      836.32      797.98     21.19 o
   5  -2  10      793.83      707.96     23.68 o
   6  -2  10        4.53      -13.13     33.03 o
   7  -2  10       58.38       76.40     39.40 o
   8  -2  10        0.75       21.29     26.73 o
   9  -2  10      361.33      400.56     35.29 o
  -8  -1  10      644.66      583.40     33.84 o
  -7  -1  10      389.06      392.39     29.12 o
  -6  -1  10      349.79      340.84     27.43 o
  -5  -1  10       77.91       78.07     15.54 o
  -4  -1  10     1754.08     1959.66     34.09 o
  -3  -1  10      414.66      436.24     20.31 o
  -2  -1  10     2022.19     1802.39     30.90 o
  -1  -1  10      557.81      593.07     11.27 o
   0  -1  10      538.78      510.31     12.95 o
   1  -1  10     1543.90     1785.22     48.55 o
   2  -1  10       29.41       28.85     10.53 o
   3  -1  10     1513.18     1368.93     21.72 o
   4  -1  10      346.01      394.86     41.78 o
   5  -1  10        0.87        6.76     28.25 o
   6  -1  10       15.78       13.53     34.62 o
   7  -1  10        4.07       -0.53     23.06 o
   8  -1  10      340.72      356.32     28.70 o
   9  -1  10       78.07      131.41     32.83 o
  -8   0  10       40.14       77.69     26.96 o
  -7   0  10      684.45      677.23     54.12 o
  -6   0  10       21.90       13.04     16.39 o
  -5   0  10      676.19      646.52     21.61 o
  -4   0  10     1947.90     1872.36     28.88 o
  -3   0  10     1197.94     1183.63     23.41 o
  -2   0  10     1647.50     1630.96     25.33 o
  -1   0  10       21.90       28.24     12.87 o
   0   0  10     1146.22     1129.03     11.87 o
   1   0  10      106.31       95.41     14.47 o
   2   0  10     1816.33     1824.02     26.64 o
   3   0  10     1987.41     1963.14     16.98 o
   4   0  10     1391.13     1268.86     21.25 o
   5   0  10      956.01      897.88     29.00 o
   6   0  10       93.16      132.37     38.00 o
   7   0  10        6.69       -6.02     30.24 o
   8   0  10        3.71       11.29     25.13 o
   9   0  10      468.62      485.26     33.27 o
  10   0  10      178.92      173.51     30.25 o
  -8   1  10     1954.05     2106.65    189.82 o
  -7   1  10      403.55      405.47     27.87 o
  -6   1  10      273.08      278.93     11.66 o
  -5   1  10      176.91      180.71     18.68 o
  -4   1  10      642.18      679.06     37.01 o
  -3   1  10     2273.08     2255.54     29.62 o
  -2   1  10     1048.88      920.39     37.79 o
  -1   1  10     3867.49     4228.92     52.88 o
   0   1  10      454.58      369.44     21.09 o
   1   1  10       70.73       91.07      9.94 o
   2   1  10     6419.74     6224.00     47.88 o
   3   1  10       37.76       54.30      7.98 o
   4   1  10     1739.31     1764.61     34.71 o
   5   1  10        0.51        6.56     17.34 o
   6   1  10      823.79      803.49     29.92 o
   7   1  10      511.00      565.59     71.83 o
   8   1  10      397.68      362.86     28.50 o
   9   1  10      331.43      360.33     32.63 o
  10   1  10        2.58      -11.45     30.29 o
  -8   2  10      355.15      394.52     30.39 o
  -7   2  10      378.22      398.70     27.87 o
  -6   2  10      305.07      299.82     13.14 o
  -5   2  10       13.70       12.82      4.43 o
  -4   2  10       55.08       73.51     13.93 o
  -3   2  10     1047.18     1069.16     22.72 o
  -2   2  10      450.30      483.09     17.72 o
  -1   2  10     1395.32     1594.04     42.39 o
   0   2  10      692.72      645.27     13.09 o
   1   2  10     3145.54     3167.02     31.13 o
   2   2  10     1127.70      973.95     13.40 o
   3   2  10     2275.13     2166.30     33.08 o
   4   2  10      139.14      158.83     22.05 o
   5   2  10      358.46      345.53     21.34 o
   6   2  10     1909.56     1996.26     39.88 o
   7   2  10       14.85        0.84     20.54 o
   8   2  10      637.48      556.10     40.99 o
   9   2  10       17.43       24.09     26.37 o
  10   2  10      165.71      192.66     40.99 o
  -8   3  10      897.97      811.39     58.89 o
  -7   3  10      734.84      725.00     49.94 o
  -6   3  10      104.79       83.94     11.95 o
  -5   3  10       60.46       58.23      7.11 o
  -4   3  10      253.10      222.69     13.20 o
  -3   3  10     1104.90     1109.05     23.54 o
  -2   3  10     3712.07     3730.08     84.76 o
  -1   3  10        5.99        7.23      9.77 o
   0   3  10     2594.58     2620.31     27.23 o
   1   3  10     1516.56     1776.66     17.45 o
   2   3  10     2345.16     2360.97     20.47 o
   3   3  10     1234.51     1198.74     20.13 o
   4   3  10      845.90      838.90     27.22 o
   5   3  10      477.74      392.30     21.97 o
   6   3  10      302.05      357.92     24.00 o
   7   3  10      553.25      546.01     33.63 o
   8   3  10      235.82      217.13     23.62 o
   9   3  10      408.45      389.69     28.72 o
  10   3  10      356.95      330.57     34.24 o
  11   3  10        1.96       17.22     28.97 o
  -8   4  10      541.02      403.90     48.95 o
  -7   4  10       82.42       85.52     20.56 o
  -6   4  10       64.56       85.95     12.79 o
  -5   4  10      263.43      241.36     10.41 o
  -4   4  10       90.29      146.95     11.39 o
  -3   4  10     2331.71     2103.61     51.24 o
  -2   4  10      452.71      450.90     21.94 o
  -1   4  10     1228.75     1392.18     47.21 o
   0   4  10     2036.96     1948.66     23.99 o
   1   4  10     1406.66     1659.80     22.23 o
   2   4  10     5844.67     5804.28     44.97 o
   3   4  10        0.00       -9.83     10.33 o
   4   4  10      285.50      329.24     27.73 o
   5   4  10       51.97       55.71     21.49 o
   6   4  10      842.01      867.99     29.97 o
   7   4  10     1472.64     1383.86     36.96 o
   8   4  10      182.20      195.98     24.33 o
   9   4  10     1109.70     1149.87     39.93 o
  10   4  10        7.12       26.05     25.98 o
  11   4  10      107.12       83.79     39.00 o
  -8   5  10      180.06      247.91     52.93 o
  -7   5  10      125.55       83.17     41.78 o
  -6   5  10      571.02      637.75     18.21 o
  -5   5  10       40.76       48.39     11.73 o
  -4   5  10     3213.27     3216.07     33.21 o
  -3   5  10      637.65      655.76     14.28 o
  -2   5  10     1098.29     1026.14     19.64 o
  -1   5  10     3291.38     3652.05    115.74 o
   0   5  10       31.72       29.41      6.18 o
   1   5  10     2947.12     3080.39     39.04 o
   2   5  10        0.69       -0.88      6.68 o
   3   5  10     1007.36     1016.10     13.65 o
   4   5  10      878.86      836.08     18.90 o
   5   5  10        7.33       10.49      5.97 o
   6   5  10     1837.25     1948.74     63.67 o
   7   5  10        0.53       14.31     19.11 o
   8   5  10     2049.90     2037.31     45.29 o
   9   5  10      205.03      295.58     30.81 o
  10   5  10      322.21      361.45     48.55 o
  11   5  10      209.76      207.31     37.21 o
  -7   6  10      325.64      296.06     49.74 o
  -6   6  10       10.74      -18.31     40.59 o
  -5   6  10      233.72      182.07     12.42 o
  -4   6  10      259.33      232.22     12.72 o
  -3   6  10      569.59      566.12     12.66 o
  -2   6  10     2031.62     1865.14     28.25 o
  -1   6  10        0.10       -4.59      9.98 o
   0   6  10     1278.95     1242.98     12.97 o
   1   6  10       42.71       55.53      7.33 o
   2   6  10     4096.43     3943.49     36.30 o
   3   6  10     2200.99     2100.88     33.72 o
   4   6  10      139.62      160.94     10.28 o
   5   6  10      635.82      587.14     11.24 o
   6   6  10       80.40      133.72     12.56 o
   7   6  10      997.37      924.92     48.09 o
   8   6  10     1032.96      801.23     92.44 o
   9   6  10      126.01      119.62     24.46 o
  10   6  10      589.50      602.22     36.21 o
  11   6  10        5.62       20.76     28.84 o
  -7   7  10      132.16      136.89     46.16 o
  -6   7  10      293.48      300.04     42.58 o
  -5   7  10      542.07      534.82     49.74 o
  -4   7  10       70.17       67.13     20.29 o
  -3   7  10     2123.49     2105.04     46.56 o
  -2   7  10      466.09      433.17     22.88 o
  -1   7  10      562.66      625.11     23.25 o
   0   7  10     1300.74     1236.69     23.57 o
   1   7  10        7.65       15.90      8.29 o
   2   7  10     4430.19     4363.61     31.53 o
   3   7  10       10.10       11.62     12.36 o
   4   7  10     1084.24     1016.87     14.49 o
   5   7  10      527.44      476.32     11.86 o
   6   7  10     1190.23     1146.46     27.02 o
   7   7  10      793.10      694.96     18.64 o
   8   7  10        0.27        5.70     12.24 o
   9   7  10     1123.93     1174.53     38.91 o
  10   7  10      149.62       99.28     29.26 o
  11   7  10      149.00      211.52     50.94 o
  -7   8  10       52.48      140.07     48.95 o
  -6   8  10      324.61      470.36     54.12 o
  -5   8  10      122.47      118.19     43.37 o
  -4   8  10      847.35      861.06     82.77 o
  -3   8  10      196.47      190.25     33.82 o
  -2   8  10      915.52      865.78     27.30 o
  -1   8  10      550.51      642.02     29.05 o
   0   8  10       24.11       28.13      5.67 o
   1   8  10     1466.42     1673.95     17.87 o
   2   8  10      103.69      103.16     11.38 o
   3   8  10     1788.90     1817.13     20.64 o
   4   8  10     1980.58     1998.82     29.89 o
   5   8  10       32.04       26.79     11.42 o
   6   8  10     2024.30     2087.49     28.98 o
   7   8  10        0.13       15.37     14.39 o
   8   8  10      280.12      286.59     23.34 o
   9   8  10      441.13      503.09     37.80 o
  10   8  10      153.40      181.50     41.39 o
  11   8  10      191.35      250.86     32.63 o
  -6   9  10       83.59       48.55     44.97 o
  -5   9  10      190.08      128.53     41.78 o
  -4   9  10      411.22      419.42     52.93 o
  -3   9  10      189.09      128.26     22.47 o
  -2   9  10     2138.56     1948.14     38.64 o
  -1   9  10      685.36      659.19     50.74 o
   0   9  10      301.12      338.70     21.79 o
   1   9  10      311.64      357.52     10.93 o
   2   9  10      227.45      231.92     14.19 o
   3   9  10     1230.84     1126.63     18.24 o
   4   9  10      259.52      307.86     16.83 o
   5   9  10     1034.05     1031.23     23.97 o
   6   9  10       49.09      141.86     17.20 o
   7   9  10      409.15      417.30     20.31 o
   8   9  10      548.69      598.62     29.96 o
   9   9  10        9.79       31.00     24.90 o
  10   9  10      449.33      443.76     32.92 o
  11   9  10        0.94       30.17     29.63 o
  -6  10  10       83.78      167.93     58.50 o
  -5  10  10      263.38      321.53     56.11 o
  -4  10  10       39.81        3.18     41.78 o
  -3  10  10      590.42      503.39     52.53 o
  -2  10  10      143.55      128.84     23.37 o
  -1  10  10      295.34      299.32     23.96 o
   0  10  10      121.87      106.69     19.85 o
   1  10  10      128.18      122.96      9.76 o
   2  10  10     2704.64     2527.68     29.24 o
   3  10  10      282.82      307.21     16.16 o
   4  10  10     1681.35     1594.91     48.65 o
   5  10  10        1.06       -2.97     13.28 o
   6  10  10      186.79      203.64     18.60 o
   7  10  10        1.45       -1.47     16.21 o
   8  10  10      333.23      283.93     26.03 o
   9  10  10      398.59      448.89     39.00 o
  10  10  10      126.33       99.69     28.37 o
  11  10  10      277.86      307.26     34.04 o
  -5  11  10      115.76      122.17     49.34 o
  -4  11  10      165.79      160.37     52.93 o
  -3  11  10       34.62       39.40     43.37 o
  -2  11  10       17.03       53.32     44.57 o
  -1  11  10      891.19      957.03     58.10 o
   0  11  10      505.89      419.42     46.16 o
   1  11  10      133.92      206.19      9.89 o
   2  11  10     1147.17     1149.26     35.05 o
   3  11  10     1939.11     1865.71     52.33 o
   4  11  10      191.10      218.46     18.99 o
   5  11  10     1059.39      956.41     22.12 o
   6  11  10       14.65       -1.92     16.87 o
   7  11  10        4.72       13.68     17.57 o
   8  11  10       44.36       47.53     23.75 o
   9  11  10      626.87      668.17     35.16 o
  10  11  10       60.08       56.47     26.86 o
  -4  12  10      131.04      264.23     56.51 o
  -3  12  10        1.34       31.44     41.39 o
  -2  12  10      179.00      169.92     43.77 o
  -1  12  10      125.61       93.51     47.75 o
   0  12  10      473.20      434.15     51.73 o
   1  12  10      165.93      174.70      7.13 o
   2  12  10      283.03      241.92     27.12 o
   3  12  10     2729.97     2414.44     47.23 o
   4  12  10      251.64      218.38     27.38 o
   5  12  10      352.57      375.85     21.98 o
   6  12  10       26.19       30.17     20.80 o
   7  12  10       64.37      100.88     23.33 o
   8  12  10      169.55      141.20     26.62 o
   9  12  10      100.79      137.65     27.87 o
  10  12  10      191.04      186.58     33.63 o
  -4  13  10       28.02       15.12     54.52 o
  -3  13  10       34.37       76.40     45.76 o
  -2  13  10      129.76      169.92     47.35 o
  -1  13  10      213.66      263.04     52.93 o
   0  13  10      107.68      141.66     50.54 o
   1  13  10       25.06       49.34     43.37 o
   2  13  10       63.48       31.97     24.34 o
   3  13  10      276.65      229.39     26.86 o
   4  13  10      322.42      349.99     37.01 o
   5  13  10       50.26       64.37     25.02 o
   6  13  10       13.48       33.03     39.00 o
   7  13  10      668.12      588.52     55.11 o
   8  13  10       17.23       15.79     25.44 o
   9  13  10      405.27      375.76     32.69 o
  -3  14  10       99.40      101.87     54.12 o
  -2  14  10      125.67      202.95     59.69 o
  -1  14  10      202.49      211.70     50.14 o
   0  14  10       47.27       64.86     46.96 o
   1  14  10       46.31      121.37     50.54 o
   2  14  10      125.29       97.23     14.40 o
   3  14  10      352.19      347.68     32.58 o
   4  14  10      293.62      375.39     30.81 o
   5  14  10        4.96      -29.81     27.15 o
   6  14  10      104.39       66.06     36.21 o
   7  14  10      136.60      130.12     39.00 o
   8  14  10      274.51      244.82     30.40 o
   9  14  10       64.20       63.27     27.43 o
  -1  15  10        0.39        4.78     54.92 o
   0  15  10       22.69       25.07     45.76 o
   1  15  10      118.28      173.50     54.52 o
   2  15  10        7.70       26.66     47.35 o
   3  15  10      178.58      203.01     29.82 o
   4  15  10       26.66       29.73     27.84 o
   5  15  10       25.13       54.23     30.25 o
   6  15  10       42.31       54.92     38.20 o
   7  15  10      168.56      185.44     43.77 o
   8  15  10      120.16      159.17     47.75 o
   0  16  10      119.71      222.45     57.70 o
   1  16  10        9.51       40.19     54.12 o
   2  16  10       84.20       74.41     45.76 o
   3  16  10       27.64       44.97     42.98 o
   4  16  10      157.08      177.77     31.49 o
   5  16  10      297.68      356.75     44.17 o
   6  16  10       72.82      125.75     44.17 o
  -3  -8  11        7.50        5.97     49.34 o
  -2  -8  11      192.08      267.81     52.93 o
  -1  -8  11        0.12       -7.96     45.36 o
   0  -8  11       84.48      144.45     48.95 o
   1  -8  11      125.53      126.15     46.96 o
   2  -8  11        1.87      -35.02     47.75 o
  -5  -7  11      113.35      145.64     49.74 o
  -4  -7  11       11.96      -29.05     46.16 o
  -3  -7  11      270.42      289.70     45.36 o
  -2  -7  11       15.54       21.09     37.01 o
  -1  -7  11      104.33      151.61     48.15 o
   0  -7  11      253.02      290.89     47.75 o
   1  -7  11        0.02       13.87     20.50 o
   2  -7  11       73.25       79.21     24.22 o
   3  -7  11       14.48       13.13     29.85 o
   4  -7  11       87.62       40.99     34.22 o
  -6  -6  11      419.21      333.47     49.34 o
  -5  -6  11      141.28      185.84     41.78 o
  -4  -6  11      294.52      269.80     48.55 o
  -3  -6  11       86.53      141.66     39.00 o
  -2  -6  11       97.98      114.61     35.02 o
  -1  -6  11      681.51      740.56     56.11 o
   0  -6  11       82.93       57.70     43.37 o
   1  -6  11      281.21      294.42     24.89 o
   2  -6  11       64.02       68.45     21.63 o
   3  -6  11      115.59      120.18     31.44 o
   4  -6  11      179.68      142.06     34.62 o
   5  -6  11        4.02       -4.78     36.61 o
  -6  -5  11      320.31      348.19     48.95 o
  -5  -5  11       54.22       43.37     35.42 o
  -4  -5  11      316.22      335.06     40.59 o
  -3  -5  11       10.97      -19.50     37.80 o
  -2  -5  11      559.34      580.19     43.77 o
  -1  -5  11      259.75      206.57     26.26 o
   0  -5  11      630.49      583.78     27.15 o
   1  -5  11      382.73      391.41     45.76 o
   2  -5  11        9.01       -1.92     19.41 o
   3  -5  11       47.20       87.94     29.45 o
   4  -5  11       43.64       31.44     31.44 o
   5  -5  11      335.85      335.06     39.79 o
   6  -5  11       37.63       21.49     37.01 o
  -7  -4  11       81.34       54.45     38.40 o
  -6  -4  11       91.57      113.81     37.01 o
  -5  -4  11     1194.33     1259.46     59.29 o
  -4  -4  11      223.88      210.91     35.42 o
  -3  -4  11      204.23      186.23     37.41 o
  -2  -4  11     1719.96     1677.37     30.68 o
  -1  -4  11      630.74      550.29     22.09 o
   0  -4  11      544.07      513.24     25.12 o
   1  -4  11      397.25      354.00     15.71 o
   2  -4  11      507.07      505.58     20.90 o
   3  -4  11      126.70      124.59     20.11 o
   4  -4  11      123.99      136.89     33.82 o
   5  -4  11      489.35      537.21     45.36 o
   6  -4  11       52.63       73.22     39.40 o
   7  -4  11       77.89       80.78     41.78 o
  -7  -3  11        5.69      -19.31     26.00 o
  -6  -3  11      686.00      678.03     34.20 o
  -5  -3  11      381.34      396.34     42.18 o
  -4  -3  11       10.88       13.53     33.03 o
  -3  -3  11      897.51      882.01     17.31 o
  -2  -3  11       99.01       99.90     10.45 o
  -1  -3  11     2550.11     2340.19     56.26 o
   0  -3  11      115.25      107.50     13.54 o
   1  -3  11      602.55      553.13     16.63 o
   2  -3  11      146.79      111.71     16.68 o
   3  -3  11      170.62      182.61     19.30 o
   4  -3  11      723.67      753.76     24.07 o
   5  -3  11       17.01       44.97     33.82 o
   6  -3  11      427.42      465.19     44.57 o
   7  -3  11       95.75       63.67     37.80 o
   8  -3  11       75.90       58.89     40.19 o
  -7  -2  11      307.64      343.95     31.10 o
  -6  -2  11      313.49      266.31     29.38 o
  -5  -2  11      262.99      243.84     30.44 o
  -4  -2  11      958.77      987.71     30.64 o
  -3  -2  11      110.77      100.61     16.72 o
  -2  -2  11     1198.08     1238.42     50.26 o
  -1  -2  11     1136.36     1076.77     17.92 o
   0  -2  11      245.65      258.54     13.86 o
   1  -2  11      492.53      411.65     31.94 o
   2  -2  11      380.78      317.13     17.95 o
   3  -2  11     2696.09     2819.27     77.20 o
   4  -2  11      348.71      294.66     17.30 o
   5  -2  11      511.15      480.25     13.48 o
   6  -2  11      411.28      350.98     43.37 o
   7  -2  11       12.88       19.50     37.41 o
   8  -2  11      326.02      359.14     54.52 o
  -8  -1  11      272.41      269.81     31.83 o
  -7  -1  11      756.96      824.47     36.71 o
  -6  -1  11       15.52       22.28     23.64 o
  -5  -1  11     1519.24     1560.49     41.42 o
  -4  -1  11      211.87      200.38     16.23 o
  -3  -1  11      427.62      397.30     21.39 o
  -2  -1  11      980.11     1056.67     27.57 o
  -1  -1  11      375.58      422.20     10.53 o
   0  -1  11     1368.88     1382.75     20.82 o
   1  -1  11       32.25       25.63     13.54 o
   2  -1  11     1069.33     1046.96     19.47 o
   3  -1  11      272.97      356.08     15.93 o
   4  -1  11      672.46      613.17     25.87 o
   5  -1  11     1238.81     1364.92     54.12 o
   6  -1  11      176.56      161.96     35.81 o
   7  -1  11       98.33       67.74     23.49 o
   8  -1  11       14.20       44.87     37.41 o
   9  -1  11       57.10       64.86     31.60 o
  -8   0  11      789.84      816.26     38.00 o
  -7   0  11      108.41      122.45     26.39 o
  -6   0  11      125.13       98.71     24.08 o
  -5   0  11      791.73      737.87     23.77 o
  -4   0  11      987.48     1001.66     28.31 o
  -3   0  11     1128.02     1146.58     24.57 o
  -2   0  11       36.65       30.19     14.54 o
  -1   0  11     4376.29     4457.93     39.31 o
   0   0  11      260.34      268.10     13.26 o
   1   0  11      270.21      283.07     13.28 o
   2   0  11     1285.19     1249.69     31.74 o
   3   0  11      291.92      298.71     12.46 o
   4   0  11     1123.21     1004.58     20.50 o
   5   0  11      175.22      173.76     21.41 o
   6   0  11     1033.20      998.25     34.16 o
   7   0  11      592.21      613.80     31.53 o
   8   0  11        0.86       12.53     23.92 o
   9   0  11        5.40       18.98     27.53 o
  -8   1  11       31.37       38.89     25.70 o
  -7   1  11      616.65      849.61    112.42 o
  -6   1  11     2051.20     2046.99     44.22 o
  -5   1  11      116.45      122.25     16.85 o
  -4   1  11     1038.14     1123.23     25.02 o
  -3   1  11      150.13      155.28     18.22 o
  -2   1  11      358.39      372.97     17.64 o
  -1   1  11     1344.39     1316.61     21.05 o
   0   1  11      719.97      691.16     26.96 o
   1   1  11     2163.18     2162.92     19.86 o
   2   1  11        9.16       11.89      8.01 o
   3   1  11     1732.49     1831.96     25.17 o
   4   1  11       15.50       14.52      4.42 o
   5   1  11      356.73      361.88     26.06 o
   6   1  11     1544.39     1462.12     36.68 o
   7   1  11      161.83      152.58     23.96 o
   8   1  11        5.76        7.36     23.92 o
   9   1  11       18.55        3.88     26.37 o
  10   1  11      177.93      224.36     51.53 o
  -8   2  11       36.98       34.22     42.98 o
  -7   2  11     1832.46     1868.10     44.13 o
  -6   2  11       56.13       78.14     28.45 o
  -5   2  11     1041.09     1069.11     37.60 o
  -4   2  11      205.09      208.29     17.58 o
  -3   2  11       11.40       14.25     13.47 o
  -2   2  11      593.08      646.54     21.60 o
  -1   2  11      217.53      199.48     16.20 o
   0   2  11     6027.51     6472.12     52.33 o
   1   2  11     1642.64     1631.58     17.09 o
   2   2  11     2201.31     2143.17     21.06 o
   3   2  11      182.63      250.98     11.12 o
   4   2  11      861.54      781.03     25.20 o
   5   2  11     2999.56     3070.79    130.32 o
   6   2  11        0.26       14.45     21.50 o
   7   2  11      621.75      645.59     43.37 o
   8   2  11       23.45       57.32     23.84 o
   9   2  11       34.86       49.34     26.17 o
  10   2  11       79.88       72.24     41.19 o
  -8   3  11      668.36      746.53     61.68 o
  -7   3  11       72.48      105.30     23.54 o
  -6   3  11     2608.01     2581.43    100.68 o
  -5   3  11      420.24      419.60     24.36 o
  -4   3  11      100.44      111.85     18.74 o
  -3   3  11      381.71      393.78     17.97 o
  -2   3  11       26.15       30.21     13.36 o
  -1   3  11     2146.72     2092.23     27.91 o
   0   3  11     2203.98     2180.32     33.20 o
   1   3  11     1135.16     1165.83     25.67 o
   2   3  11     1491.02     1501.57     21.00 o
   3   3  11       44.61       59.41      9.38 o
   4   3  11     2173.21     2184.21     39.96 o
   5   3  11      401.43      564.70     32.23 o
   6   3  11     1692.00     1587.82     69.24 o
   7   3  11        7.99       17.17     21.01 o
   8   3  11      214.41      200.02     26.97 o
   9   3  11      829.30      872.80     38.44 o
  10   3  11       16.73        2.09     30.69 o
  -7   4  11      659.68      770.00     54.12 o
  -6   4  11       70.76       74.11     19.89 o
  -5   4  11      117.83      115.39     10.69 o
  -4   4  11      447.27      383.94     11.68 o
  -3   4  11        0.50      -18.94     17.51 o
  -2   4  11      453.59      513.87     21.98 o
  -1   4  11      486.41      484.85     17.91 o
   0   4  11     1735.33     1812.09     25.67 o
   1   4  11     2536.30     2363.17     43.54 o
   2   4  11        2.31       -3.60      7.97 o
   3   4  11      346.69      329.10     15.05 o
   4   4  11     1719.57     1451.46     40.01 o
   5   4  11     1061.19     1121.60     29.89 o
   6   4  11      733.51      652.50     33.82 o
   7   4  11      105.79      119.63     22.28 o
   8   4  11      427.84      457.89     40.99 o
   9   4  11      261.13      250.64     29.25 o
  10   4  11      320.53      358.98     31.91 o
  -7   5  11      598.10      620.38     55.31 o
  -6   5  11        0.44      -33.82     33.03 o
  -5   5  11     1046.78      995.13     20.98 o
  -4   5  11     1229.38     1167.75     14.08 o
  -3   5  11      518.41      497.53     11.61 o
  -2   5  11      289.47      277.67     12.73 o
  -1   5  11      654.64      582.84     17.11 o
   0   5  11     5989.60     6242.83     69.37 o
   1   5  11       81.30       87.55      7.30 o
   2   5  11     1391.87     1392.47     15.53 o
   3   5  11      219.21      234.95     12.18 o
   4   5  11      963.58      915.41     20.78 o
   5   5  11     1595.51     1656.94     34.40 o
   6   5  11        2.73        6.81     20.17 o
   7   5  11       34.01       27.90     19.48 o
   8   5  11      155.33      167.53     27.63 o
   9   5  11      445.77      470.75     39.00 o
  10   5  11      871.50      968.81     40.50 o
  11   5  11       33.45       49.48     31.83 o
  -7   6  11       16.35      -21.49     46.96 o
  -6   6  11      133.85       90.33     42.58 o
  -5   6  11      683.42      656.46     20.64 o
  -4   6  11      183.26      156.59     11.52 o
  -3   6  11      864.24      817.64     24.60 o
  -2   6  11       20.93        1.86     11.39 o
  -1   6  11     2194.78     2127.82     24.04 o
   0   6  11     1280.98     1229.23     15.19 o
   1   6  11     2976.22     2909.89     29.31 o
   2   6  11     1987.48     1964.90     22.17 o
   3   6  11       76.79       69.04      8.93 o
   4   6  11     2459.76     2389.26     27.05 o
   5   6  11      567.91      580.67     26.89 o
   6   6  11      618.56      572.12     34.35 o
   7   6  11        1.37        7.67     21.05 o
   8   6  11       51.17       50.64     23.39 o
   9   6  11     1255.22     1237.39     39.94 o
  10   6  11       23.63      135.04     34.62 o
  11   6  11      232.97      146.50     31.27 o
  -7   7  11       12.40       28.25     43.77 o
  -6   7  11      363.32      347.80     44.57 o
  -5   7  11        2.82       31.83     42.18 o
  -4   7  11      872.56      856.28     26.88 o
  -3   7  11      105.19      108.36     16.10 o
  -2   7  11      678.50      743.34     22.73 o
  -1   7  11     2532.01     2507.93     33.37 o
   0   7  11      284.57      278.68     14.79 o
   1   7  11      686.36      655.90     12.49 o
   2   7  11       47.40       46.42      9.64 o
   3   7  11      738.00      755.03     28.66 o
   4   7  11     1250.73     1203.73     16.49 o
   5   7  11     1609.45     1626.11     21.38 o
   6   7  11     1877.35     1733.47     23.35 o
   7   7  11       11.96       20.08      9.42 o
   8   7  11      335.51      352.68     28.42 o
   9   7  11      152.07      146.48     51.73 o
  10   7  11      786.59      749.76     87.15 o
  11   7  11      231.65      197.44     32.08 o
  -6   8  11       57.38       88.74     48.55 o
  -5   8  11      589.26      708.32     52.13 o
  -4   8  11       18.14       32.63     40.59 o
  -3   8  11      501.81      441.46     29.05 o
  -2   8  11      855.98     1010.58     27.05 o
  -1   8  11       69.96       37.87     16.57 o
   0   8  11     1590.59     1566.74     19.77 o
   1   8  11      117.26      115.58     10.37 o
   2   8  11      977.59      954.40     15.96 o
   3   8  11     1122.29     1274.13     20.30 o
   4   8  11        1.09        3.61     11.31 o
   5   8  11     2032.12     2295.67     41.34 o
   6   8  11       37.48       46.11     13.47 o
   7   8  11       44.62       53.30     13.48 o
   8   8  11      478.70      512.26     36.81 o
   9   8  11      556.18      559.70     32.91 o
  10   8  11      425.42      546.08     36.43 o
  11   8  11        1.71       33.98     26.58 o
  -6   9  11      108.75       62.48     51.33 o
  -5   9  11      552.09      555.52     57.70 o
  -4   9  11      264.96      187.43     40.99 o
  -3   9  11      253.10      233.18     42.78 o
  -2   9  11       97.89      132.53     20.99 o
  -1   9  11     1565.75     1398.07     32.51 o
   0   9  11      442.99      393.75     23.28 o
   1   9  11      131.99      115.76     10.33 o
   2   9  11     1028.57      978.69     16.16 o
   3   9  11       25.95       42.80     11.48 o
   4   9  11      918.65      848.86     19.20 o
   5   9  11      105.83      122.61     16.45 o
   6   9  11     1180.61     1114.11     35.29 o
   7   9  11     1008.57      914.94     23.35 o
   8   9  11        0.30       27.19     25.17 o
   9   9  11      535.54      502.51     33.91 o
  10   9  11       19.38       79.38     30.17 o
  11   9  11      179.92      141.72     27.82 o
  -5  10  11       36.91       31.83     43.37 o
  -4  10  11      327.64      358.94     54.52 o
  -3  10  11       17.94        6.37     45.76 o
  -2  10  11     1022.14     1087.02     33.70 o
  -1  10  11     1598.10     1520.49     62.28 o
   0  10  11      189.29      213.94     26.26 o
   1  10  11      244.04      245.91     10.36 o
   2  10  11      279.40      275.62     18.16 o
   3  10  11      920.28      891.79     20.67 o
   4  10  11     1249.72     1125.20     40.48 o
   5  10  11      426.82      372.57     24.35 o
   6  10  11     1344.82     1241.86     27.28 o
   7  10  11       31.61       50.32     17.55 o
   8  10  11        1.51       31.19     25.56 o
   9  10  11       17.68       24.89     26.34 o
  10  10  11        1.57       43.82     26.41 o
  -5  11  11      101.75      105.45     54.52 o
  -4  11  11      151.21      134.90     46.16 o
  -3  11  11        0.36       12.34     39.00 o
  -2  11  11      438.59      483.49     52.13 o
  -1  11  11        0.00       15.12     41.78 o
   0  11  11      550.93      593.32     51.73 o
   1  11  11      397.93      325.47     14.52 o
   2  11  11       19.08       14.25     21.21 o
   3  11  11     2182.47     2298.49     44.97 o
   4  11  11      136.79      117.49     19.07 o
   5  11  11     1169.36     1256.92     27.11 o
   6  11  11       19.66       16.97     14.93 o
   7  11  11      791.99      740.27     26.04 o
   8  11  11       10.59       16.36     24.46 o
   9  11  11       41.62       48.47     24.76 o
  10  11  11      162.48      158.53     31.42 o
  -4  12  11       16.42       11.54     45.36 o
  -3  12  11      160.65      231.60     50.54 o
  -2  12  11       68.63       78.00     41.39 o
  -1  12  11      329.00      309.59     50.94 o
   0  12  11      450.33      475.13     53.32 o
   1  12  11       26.82       37.80     43.77 o
   2  12  11      784.12      723.60     33.16 o
   3  12  11        0.59       19.01     22.37 o
   4  12  11      838.64      731.98     31.63 o
   5  12  11      328.69      301.20     21.36 o
   6  12  11      428.86      378.84     28.33 o
   7  12  11       80.82       91.54     24.89 o
   8  12  11       16.99       14.30     24.61 o
   9  12  11       23.23       40.70     27.12 o
  10  12  11        4.41       40.38     30.47 o
  -3  13  11       10.76       53.72     50.14 o
  -2  13  11        8.31       42.58     44.17 o
  -1  13  11      304.59      329.89     50.94 o
   0  13  11       18.56       35.81     44.97 o
   1  13  11      409.00      368.89     46.96 o
   2  13  11       38.10       23.94     25.76 o
   3  13  11       74.25       79.75     26.09 o
   4  13  11       99.23       95.75     25.97 o
   5  13  11       12.60       22.02     24.28 o
   6  13  11      557.67      543.71     40.49 o
   7  13  11        6.13       21.66     24.02 o
   8  13  11      259.36      318.22     30.67 o
   9  13  11       77.94       56.90     28.26 o
  -2  14  11      157.44      205.73     59.69 o
  -1  14  11       55.48       84.36     48.15 o
   0  14  11      308.49      283.33     54.92 o
   1  14  11       29.60       27.46     45.36 o
   2  14  11       80.76       75.21     46.16 o
   3  14  11      116.93      156.71     29.29 o
   4  14  11        2.18        2.02     26.00 o
   5  14  11      495.89      526.12     37.60 o
   6  14  11      107.69       65.44     26.15 o
   7  14  11      104.09      128.13     26.97 o
   8  14  11      126.67      167.83     70.04 o
   9  14  11       21.87       61.98     27.38 o
  -1  15  11       23.77       24.67     58.50 o
   0  15  11       70.56      111.42     47.75 o
   1  15  11       42.19       12.34     49.74 o
   2  15  11       40.39        7.56     43.37 o
   3  15  11       47.15       59.69     29.90 o
   4  15  11      145.33      133.98     63.27 o
   5  15  11       71.85       88.31     29.32 o
   6  15  11       19.85        3.58     40.99 o
   7  15  11      107.85      152.41     47.35 o
   8  15  11        1.08       -5.97     40.19 o
   1  16  11      147.07      196.18     56.11 o
   2  16  11        1.04       24.27     46.56 o
   3  16  11       35.67       17.51     42.98 o
   4  16  11       69.50       79.55     31.99 o
   5  16  11        1.19       26.14     31.02 o
   6  16  11      181.22      156.79     43.77 o
  -3  -7  12       29.86       29.45     47.35 o
  -2  -7  12       20.10       -0.40     48.15 o
  -1  -7  12      145.62      215.68     52.53 o
   0  -7  12        5.60        5.97     36.61 o
   1  -7  12      114.20      108.24     46.16 o
   2  -7  12       30.77      -20.29     45.36 o
  -4  -6  12      452.06      356.15     47.75 o
  -3  -6  12       27.70       34.22     45.36 o
  -2  -6  12      205.59      206.13     48.15 o
  -1  -6  12        0.09       18.31     42.98 o
   0  -6  12      228.41      309.99     47.35 o
   1  -6  12      107.71       97.08     21.69 o
   2  -6  12       71.71       65.10     23.02 o
   3  -6  12      336.86      361.72     36.61 o
   4  -6  12        0.22      -27.06     32.63 o
  -5  -5  12      613.67      548.75     47.35 o
  -4  -5  12       20.09       33.43     35.42 o
  -3  -5  12      114.88      112.22     44.57 o
  -2  -5  12       37.77       29.45     42.18 o
  -1  -5  12      235.56      207.72     39.40 o
   0  -5  12      436.61      415.59     24.26 o
   1  -5  12       19.37       21.61     20.78 o
   2  -5  12      552.93      560.68     37.41 o
   3  -5  12        0.22        7.96     29.05 o
   4  -5  12       61.29       69.24     33.03 o
   5  -5  12       26.99       10.35     35.02 o
  -6  -4  12      251.44      276.96     46.56 o
  -5  -4  12       12.41       29.05     34.22 o
  -4  -4  12      535.96      586.56     48.95 o
  -3  -4  12      415.82      449.27     46.96 o
  -2  -4  12       26.51       68.05     36.61 o
  -1  -4  12      856.78      822.53     54.92 o
   0  -4  12      107.14       98.00     14.70 o
   1  -4  12     1569.10     1539.92     28.92 o
   2  -4  12      171.78      213.39     26.66 o
   3  -4  12      436.98      435.74     37.01 o
   4  -4  12       27.74        3.98     31.44 o
   5  -4  12        5.53       37.80     36.21 o
   6  -4  12      218.02      208.52     41.78 o
  -6  -3  12       37.00       52.63     27.38 o
  -5  -3  12      559.85      592.53     48.95 o
  -4  -3  12      603.58      607.25     50.14 o
  -3  -3  12       35.02       16.71     35.42 o
  -2  -3  12      366.07      372.87     45.76 o
  -1  -3  12      159.35      139.48     12.68 o
   0  -3  12      403.14      344.59     16.30 o
   1  -3  12      720.50      673.65     18.23 o
   2  -3  12      821.71      833.71     23.93 o
   3  -3  12      361.23      356.81     22.43 o
   4  -3  12       61.41       84.76     31.83 o
   5  -3  12       91.53       84.76     36.61 o
   6  -3  12        6.90      -13.93     34.62 o
   7  -3  12      131.04       87.55     43.37 o
  -7  -2  12      359.73      341.81     32.52 o
  -6  -2  12       23.48       28.94     23.33 o
  -5  -2  12      573.95      554.44     32.63 o
  -4  -2  12       30.27       37.80     31.44 o
  -3  -2  12     1863.29     2097.91     64.86 o
  -2  -2  12     1454.73     1372.55     31.02 o
  -1  -2  12      147.91      166.26     10.98 o
   0  -2  12     1183.08     1194.92     19.12 o
   1  -2  12        0.04       -6.36     11.51 o
   2  -2  12     1539.21     1658.21     32.17 o
   3  -2  12       13.43       -1.34     16.32 o
   4  -2  12      495.98      507.77     38.60 o
   5  -2  12      574.11      517.71     43.77 o
   6  -2  12      168.07      174.69     36.61 o
   7  -2  12      332.59      375.56     30.79 o
   8  -2  12        3.17       12.08     27.29 o
  -7  -1  12        0.29        4.17     26.45 o
  -6  -1  12      358.44      347.22     30.73 o
  -5  -1  12      181.12      155.45     25.60 o
  -4  -1  12      717.48      642.15     48.95 o
  -3  -1  12     1011.69     1067.03     24.59 o
  -2  -1  12       32.19       23.75     17.87 o
  -1  -1  12      643.33      587.59      7.98 o
   0  -1  12        0.42        3.46      8.86 o
   1  -1  12     1561.42     1615.23     42.38 o
   2  -1  12      749.29      787.31     18.37 o
   3  -1  12      191.58      189.44     17.81 o
   4  -1  12      314.82      313.39     10.70 o
   5  -1  12       79.45       79.19     30.64 o
   6  -1  12     1031.88      957.02     34.72 o
   7  -1  12       91.26       99.84     25.43 o
   8  -1  12      196.76      157.64     28.10 o
  -7   0  12      307.63      331.28     31.32 o
  -6   0  12      145.50      133.22     25.18 o
  -5   0  12      414.98      403.10     29.00 o
  -4   0  12      617.44      590.70     21.88 o
  -3   0  12        9.12        1.22     15.55 o
  -2   0  12     2551.77     2284.80     41.90 o
  -1   0  12     1019.97      998.97     23.45 o
   0   0  12      698.58      671.57      9.79 o
   1   0  12     1104.90     1059.42     19.72 o
   2   0  12        0.18       15.70     17.45 o
   3   0  12     1218.87     1167.71     16.31 o
   4   0  12        1.72       -3.38      5.82 o
   5   0  12      884.60      844.98     29.60 o
   6   0  12     1483.07     1461.57     38.35 o
   7   0  12       34.46       60.86     24.74 o
   8   0  12      341.16      325.44     31.83 o
   9   0  12       67.27       64.69     37.01 o
  -7   1  12      472.98      458.69     30.81 o
  -6   1  12       60.97       65.76     24.07 o
  -5   1  12     1145.68     1188.25     93.32 o
  -4   1  12      139.60      114.05     17.11 o
  -3   1  12     1624.69     1845.12     30.36 o
  -2   1  12      933.47      960.43     30.52 o
  -1   1  12      492.93      509.34     16.58 o
   0   1  12       40.34       38.78      7.83 o
   1   1  12       39.92       46.36      8.98 o
   2   1  12     3141.39     3287.31     35.93 o
   3   1  12      447.92      427.93     27.86 o
   4   1  12      514.63      486.76     11.26 o
   5   1  12      382.08      366.21     24.09 o
   6   1  12      399.07      393.95     25.25 o
   7   1  12      716.14      710.68     32.77 o
   8   1  12      301.97      345.67     31.24 o
   9   1  12       68.41       74.61     26.74 o
  -7   2  12        0.06        8.84     23.17 o
  -6   2  12      814.27      830.55     36.01 o
  -5   2  12     1249.78     1333.65     53.72 o
  -4   2  12     1495.61     1452.51     36.76 o
  -3   2  12      953.13      955.20     24.31 o
  -2   2  12      647.46      693.50     30.64 o
  -1   2  12      365.21      382.30     15.50 o
   0   2  12      937.54      943.92     21.89 o
   1   2  12      391.82      384.78     11.17 o
   2   2  12     7648.94     8552.94     44.10 o
   3   2  12      109.49      124.25     13.30 o
   4   2  12      918.84      909.76     27.72 o
   5   2  12       65.78       55.75     23.28 o
   6   2  12     1261.48     1198.02     48.35 o
   7   2  12      416.37      481.71     29.04 o
   8   2  12      193.69      178.80     27.66 o
   9   2  12      281.29      326.90     32.10 o
  10   2  12        3.07       12.97     29.12 o
  -7   3  12      392.90      401.52     52.13 o
  -6   3  12      690.21      693.18     33.82 o
  -5   3  12      644.05      667.42     48.55 o
  -4   3  12     4494.35     4515.65     55.36 o
  -3   3  12       27.43       25.55     19.22 o
  -2   3  12       18.54       20.11     14.75 o
  -1   3  12       15.55       15.69     11.57 o
   0   3  12       72.54       70.31     10.90 o
   1   3  12     2720.56     2630.58     22.71 o
   2   3  12      165.36      201.44     10.18 o
   3   3  12     2074.70     2073.89     44.52 o
   4   3  12       37.43       34.26      7.45 o
   5   3  12     1714.80     1641.90     67.25 o
   6   3  12      618.75      602.02     28.03 o
   7   3  12       25.04       27.46     22.30 o
   8   3  12      893.01      794.95     53.72 o
   9   3  12       38.46       58.13     27.93 o
  10   3  12       48.75       72.38     28.22 o
  -7   4  12      423.25      372.07     51.33 o
  -6   4  12        5.42        6.11     28.85 o
  -5   4  12     1800.97     1801.04     37.74 o
  -4   4  12      391.70      393.77     23.96 o
  -3   4  12      331.41      429.94     23.48 o
  -2   4  12       15.71        4.93     30.64 o
  -1   4  12        0.61        4.45     13.94 o
   0   4  12     2511.47     2469.19     40.89 o
   1   4  12       81.18       82.55      9.27 o
   2   4  12     1298.08     1583.56     22.51 o
   3   4  12     2291.03     2100.01     44.90 o
   4   4  12      322.49      307.06     12.02 o
   5   4  12      225.54      205.11     21.10 o
   6   4  12       18.33       15.01     19.88 o
   7   4  12      961.23      963.08     33.20 o
   8   4  12       57.07       60.10     24.56 o
   9   4  12      185.51      240.66     28.48 o
  10   4  12      284.20      259.60     49.94 o
  -7   5  12        0.50      -13.53     41.78 o
  -6   5  12      161.82      231.60     48.55 o
  -5   5  12      394.88      357.26     22.79 o
  -4   5  12      422.26      413.37     21.62 o
  -3   5  12     1796.35     1895.59     33.20 o
  -2   5  12      279.01      262.16     27.06 o
  -1   5  12      146.24      160.37     28.65 o
   0   5  12      481.73      448.91     19.50 o
   1   5  12     2209.22     2239.89     29.15 o
   2   5  12     1349.83     1595.14     23.55 o
   3   5  12      705.37      712.37     23.84 o
   4   5  12     1531.98     1625.62     20.69 o
   5   5  12        7.52        3.06     16.99 o
   6   5  12     1032.83      957.30     31.99 o
   7   5  12      363.83      398.43     27.51 o
   8   5  12      229.87      258.52     28.55 o
   9   5  12      370.84      394.00     32.89 o
  10   5  12        9.69        1.19     27.70 o
  -7   6  12      182.22      198.17     45.76 o
  -6   6  12      138.48      161.96     40.99 o
  -5   6  12       33.51       20.29     37.01 o
  -4   6  12      692.60      669.22     21.84 o
  -3   6  12       11.85       15.26      8.39 o
  -2   6  12     1463.06     1371.47     20.42 o
  -1   6  12      783.14      801.95     37.41 o
   0   6  12      533.72      536.11     12.43 o
   1   6  12      680.61      586.91     11.04 o
   2   6  12      173.22      211.52     12.81 o
   3   6  12     3453.62     3327.05     41.35 o
   4   6  12      114.18      100.85      9.40 o
   5   6  12        9.36       13.77      7.05 o
   6   6  12      910.07      829.69     30.75 o
   7   6  12       33.05       30.14     22.09 o
   8   6  12      409.94      430.47     36.21 o
   9   6  12       12.76       23.04     25.49 o
  10   6  12       57.69      114.59     40.19 o
  -6   7  12        1.62      -10.74     42.18 o
  -5   7  12      453.96      396.34     48.95 o
  -4   7  12      350.52      367.69     46.96 o
  -3   7  12      382.34      487.73     21.49 o
  -2   7  12     1210.86     1156.06     37.21 o
  -1   7  12      363.66      423.59     50.54 o
   0   7  12      248.41      225.93     10.68 o
   1   7  12       27.20       10.01      8.29 o
   2   7  12     7726.13     8545.08     47.32 o
   3   7  12      248.91      227.11     12.59 o
   4   7  12       76.16       71.63      9.13 o
   5   7  12     1629.92     1588.51     23.56 o
   6   7  12      130.58      129.20     11.08 o
   7   7  12     1098.35      911.62     65.57 o
   8   7  12      257.39      246.75     28.60 o
   9   7  12      333.04      395.65     31.08 o
  10   7  12       58.73       59.61     27.48 o
  -6   8  12       87.74      115.00     50.54 o
  -5   8  12      240.69      289.30     46.16 o
  -4   8  12       15.46        9.15     40.19 o
  -3   8  12     1414.17     1559.51     58.89 o
  -2   8  12      268.18      250.45     30.04 o
  -1   8  12     1007.24      900.69     24.98 o
   0   8  12      488.32      491.51     13.56 o
   1   8  12      350.86      349.01     12.92 o
   2   8  12     1454.56     1736.28     22.93 o
   3   8  12      166.58      170.39     11.26 o
   4   8  12     1028.10     1014.04     19.35 o
   5   8  12      586.08      539.40     18.81 o
   6   8  12      594.20      522.85     18.47 o
   7   8  12      319.61      377.92     31.83 o
   8   8  12       87.35       67.98     25.02 o
   9   8  12      269.85      331.11     37.60 o
  10   8  12       21.92       25.46     27.41 o
  -5   9  12      112.30       61.28     48.15 o
  -4   9  12      591.42      591.73     53.32 o
  -3   9  12       83.49      111.02     44.97 o
  -2   9  12     1290.19     1170.55     31.26 o
  -1   9  12       45.35       49.94     19.13 o
   0   9  12       67.05       77.41     17.70 o
   1   9  12     1615.84     1509.12     83.77 o
   2   9  12      134.74      128.96     10.57 o
   3   9  12     1006.51      830.77     68.14 o
   4   9  12      269.31      245.38     18.07 o
   5   9  12      199.12      217.02     16.80 o
   6   9  12     1369.54     1244.97     36.06 o
   7   9  12      137.75      137.18     24.20 o
   8   9  12     1018.51     1065.08     56.71 o
   9   9  12      173.67      192.94     30.61 o
  10   9  12      169.17      181.54     32.33 o
  -5  10  12      225.75      220.46     54.12 o
  -4  10  12      335.96      343.42     51.33 o
  -3  10  12      435.57      397.54     47.35 o
  -2  10  12       73.77       59.48     22.16 o
  -1  10  12       19.59        2.51     20.02 o
   0  10  12     1520.06     1423.59     34.76 o
   1  10  12       54.20       39.00      9.25 o
   2  10  12      817.70      911.76     26.05 o
   3  10  12      407.55      365.55     15.21 o
   4  10  12        5.73       -0.34     13.56 o
   5  10  12      532.50      515.03     17.98 o
   6  10  12      108.11       73.21     13.84 o
   7  10  12     1117.87     1082.12     55.31 o
   8  10  12       17.31       45.32     24.42 o
   9  10  12      157.79      158.50     37.01 o
  10  10  12        8.71        9.14     30.10 o
  -4  11  12      151.87      155.19     54.92 o
  -3  11  12       62.46       95.50     50.14 o
  -2  11  12        7.92       70.43     39.00 o
  -1  11  12      575.10      450.06     52.13 o
   0  11  12       80.26       89.54     43.77 o
   1  11  12      297.55      253.03     16.51 o
   2  11  12     1187.42     1321.08     23.70 o
   3  11  12        0.03       -4.46     21.58 o
   4  11  12      461.15      457.37     23.60 o
   5  11  12      774.43      717.29     20.64 o
   6  11  12     1688.95     1667.12     26.74 o
   7  11  12      298.17      354.59     28.82 o
   8  11  12      358.15      340.04     31.37 o
   9  11  12      349.71      365.78     51.13 o
  10  11  12        0.72       12.57     29.11 o
  -4  12  12      405.25      446.88     64.47 o
  -3  12  12        1.85       27.06     50.94 o
  -2  12  12       39.29       43.77     45.36 o
  -1  12  12      306.95      231.60     50.54 o
   0  12  12      266.34      263.83     48.95 o
   1  12  12      629.58      654.21     53.32 o
   2  12  12      467.46      563.41     17.84 o
   3  12  12      288.94      210.30     26.09 o
   4  12  12      261.75      252.16     28.05 o
   5  12  12      266.59      272.11     29.15 o
   6  12  12      732.78      658.90     25.66 o
   7  12  12       14.19       23.37     24.59 o
   8  12  12      357.84      325.19     31.14 o
   9  12  12        3.14       12.37     26.56 o
  -3  13  12        4.75        5.97     56.11 o
  -2  13  12      100.46       89.54     46.96 o
  -1  13  12        2.57       -5.97     48.15 o
   0  13  12      186.52      171.51     47.75 o
   1  13  12      175.89      146.44     44.97 o
   2  13  12      397.37      416.14     30.98 o
   3  13  12      642.87      562.01     67.05 o
   4  13  12       58.38       66.63     24.53 o
   5  13  12      140.82      148.27     25.74 o
   6  13  12      133.94      141.97     22.96 o
   7  13  12      228.85      209.60     27.54 o
   8  13  12      197.82      209.33     31.04 o
   9  13  12      205.84      237.29     31.30 o
  -2  14  12        7.64       37.80     48.15 o
  -1  14  12       51.08       82.37     47.35 o
   0  14  12      183.40      212.50     54.12 o
   1  14  12       70.94       48.55     45.36 o
   2  14  12      312.50      330.29     50.94 o
   3  14  12       15.38       -5.06     25.62 o
   4  14  12      108.96       89.45     26.90 o
   5  14  12        6.94        3.48     26.00 o
   6  14  12       10.08      -17.13     26.78 o
   7  14  12      418.46      399.64     33.03 o
   8  14  12       31.34       56.27     27.71 o
  -1  15  12        9.28       11.94     60.49 o
   0  15  12       36.15       33.03     50.54 o
   1  15  12       46.26       57.30     52.13 o
   2  15  12       41.55       68.84     45.36 o
   3  15  12      225.92      172.00     31.92 o
   4  15  12       40.81       25.34     29.26 o
   5  15  12        7.22      -11.01     28.98 o
   6  15  12      185.59      162.18     30.33 o
   7  15  12        0.08       19.10     42.98 o
   1  16  12       32.34       40.19     56.90 o
   2  16  12       24.96       18.70     45.76 o
   3  16  12       96.59      133.31     47.35 o
   4  16  12       24.34       48.17     28.55 o
   5  16  12       51.27       57.74     28.60 o
   6  16  12       23.65       -6.04     31.05 o
  -3  -6  13      249.35      226.43     45.76 o
  -2  -6  13      126.09      104.66     48.95 o
  -1  -6  13      315.30      367.29     53.32 o
   0  -6  13      171.01      207.32     40.99 o
   1  -6  13       49.35       74.41     48.15 o
   2  -6  13       86.75       73.62     48.95 o
   3  -6  13        8.51       11.94     31.04 o
  -4  -5  13       34.98       67.65     36.61 o
  -3  -5  13       99.48      112.22     44.17 o
  -2  -5  13      110.20       72.03     39.79 o
  -1  -5  13      385.77      465.98     45.36 o
   0  -5  13        0.03       13.53     44.57 o
   1  -5  13      101.02      108.35     22.41 o
   2  -5  13       43.48       27.65     22.30 o
   3  -5  13      191.83      149.62     32.23 o
   4  -5  13      134.14      125.35     35.81 o
  -5  -4  13      234.37      198.17     44.97 o
  -4  -4  13      131.43       61.28     40.19 o
  -3  -4  13       63.34       29.45     43.37 o
  -2  -4  13      850.73      885.80     58.10 o
  -1  -4  13       61.65       60.88     42.98 o
   0  -4  13       91.74       97.59     20.61 o
   1  -4  13      182.43      159.00     21.59 o
   2  -4  13      332.59      323.40     26.19 o
   3  -4  13      806.78      846.01     44.97 o
   4  -4  13        7.26        4.78     31.44 o
   5  -4  13      436.87      434.55     45.76 o
  -5  -3  13      245.04      222.36     30.02 o
  -4  -3  13        7.33       -1.99     41.78 o
  -3  -3  13      159.73      130.52     36.61 o
  -2  -3  13       95.35      138.48     35.42 o
  -1  -3  13      305.90      297.66     44.97 o
   0  -3  13      188.78      200.35     21.86 o
   1  -3  13       57.33       50.40     20.81 o
   2  -3  13      630.91      607.00     30.52 o
   3  -3  13       31.97       53.72     30.24 o
   4  -3  13      606.94      619.19     43.77 o
   5  -3  13       15.06       21.49     33.82 o
   6  -3  13       43.38       66.85     40.99 o
  -6  -2  13      627.42      658.07     37.97 o
  -5  -2  13        3.53       -9.74     23.79 o
  -4  -2  13      145.57      161.67     27.01 o
  -3  -2  13      121.91      112.62     37.41 o
  -2  -2  13     1230.68     1206.54     54.12 o
  -1  -2  13     2383.41     2542.19     33.27 o
   0  -2  13      142.91      119.16     12.64 o
   1  -2  13      283.72      293.01     15.69 o
   2  -2  13      205.45      184.65     19.51 o
   3  -2  13      764.38      718.27     41.78 o
   4  -2  13      968.19      972.55     47.75 o
   5  -2  13       61.30       46.96     34.22 o
   6  -2  13       68.65       75.21     39.40 o
   7  -2  13       22.88        5.13     34.02 o
  -6  -1  13       59.64       95.24     28.50 o
  -5  -1  13      454.20      452.82     30.76 o
  -4  -1  13      444.51      508.65     29.94 o
  -3  -1  13       66.07       45.20     21.81 o
  -2  -1  13     1850.51     1766.23     30.52 o
  -1  -1  13       57.52       51.85     14.94 o
   0  -1  13      262.27      252.26      9.10 o
   1  -1  13       46.01       51.29     11.74 o
   2  -1  13      325.71      320.86     18.55 o
   3  -1  13     1659.09     1563.85     30.55 o
   4  -1  13      139.09      144.59     12.30 o
   5  -1  13      339.80      315.46     25.72 o
   6  -1  13       61.59       40.67     24.29 o
   7  -1  13      113.00      151.37     28.27 o
   8  -1  13      101.32      122.31     51.33 o
  -6   0  13       45.80       35.75     24.90 o
  -5   0  13      794.90      861.92     35.05 o
  -4   0  13       37.57       29.46     22.38 o
  -3   0  13      433.41      423.05     20.87 o
  -2   0  13      560.98      567.23     21.11 o
  -1   0  13     2469.85     2543.12     29.34 o
   0   0  13     2755.04     2566.30     36.40 o
   1   0  13      553.33      558.14     13.43 o
   2   0  13     1707.79     1750.12     52.53 o
   3   0  13       39.08       39.50      9.23 o
   4   0  13      367.79      344.07     15.61 o
   5   0  13      419.72      331.82     25.24 o
   6   0  13      271.56      252.58     25.38 o
   7   0  13      535.37      510.67     32.61 o
   8   0  13        3.39       27.76     26.55 o
  -7   1  13       13.75       29.88     26.96 o
  -6   1  13      238.89      268.43     29.29 o
  -5   1  13        6.34       10.25     24.24 o
  -4   1  13      465.90      578.00     29.40 o
  -3   1  13      692.02      646.88     23.29 o
  -2   1  13       56.65       62.19     16.31 o
  -1   1  13     1714.49     1845.51     30.28 o
   0   1  13       89.23       81.01     13.34 o
   1   1  13      197.10      265.40     10.68 o
   2   1  13      213.36      191.80     31.44 o
   3   1  13      657.04      676.99     19.66 o
   4   1  13     1270.95     1203.75     13.09 o
   5   1  13        0.15       10.85     20.14 o
   6   1  13      914.94      952.75     33.43 o
   7   1  13        5.94       19.76     23.96 o
   8   1  13      721.83      728.29     37.15 o
   9   1  13      300.76      305.71     34.13 o
  -7   2  13      556.35      585.36     54.52 o
  -6   2  13       73.21       99.57     26.01 o
  -5   2  13      602.41      617.12     31.53 o
  -4   2  13     1314.64     1489.30     81.78 o
  -3   2  13        2.64        7.58     19.84 o
  -2   2  13     2721.05     2607.44     35.32 o
  -1   2  13      411.41      411.08     19.48 o
   0   2  13     1006.90      940.57     24.41 o
   1   2  13     1261.94     1309.33     17.77 o
   2   2  13     1041.46     1016.99     23.26 o
   3   2  13      606.79      601.14     21.09 o
   4   2  13      370.22      353.22     10.91 o
   5   2  13     1616.83     1681.35     37.28 o
   6   2  13      322.83      352.93     26.37 o
   7   2  13      201.93      210.69     26.86 o
   8   2  13      555.85      667.44     46.36 o
   9   2  13        6.27        5.59     26.55 o
  -7   3  13      348.02      343.42     47.75 o
  -6   3  13       14.76        8.75     22.89 o
  -5   3  13     1565.89     1543.85     67.85 o
  -4   3  13      120.51      173.38     26.86 o
  -3   3  13     4164.76     4213.40     77.00 o
  -2   3  13       76.75       53.54     20.05 o
  -1   3  13     2171.60     2279.70     78.39 o
   0   3  13       88.54       74.04     12.82 o
   1   3  13        2.12        3.40      8.24 o
   2   3  13      314.89      295.43     16.22 o
   3   3  13      612.58      678.62     20.25 o
   4   3  13     3475.64     3366.56     26.50 o
   5   3  13     1092.69      987.72     31.17 o
   6   3  13       12.12       42.01     32.83 o
   7   3  13      453.61      499.46     30.48 o
   8   3  13      225.63      221.32     29.18 o
   9   3  13      465.76      481.21     33.75 o
  -6   4  13      201.11      194.59     46.16 o
  -5   4  13      405.09      392.49     24.66 o
  -4   4  13     1522.34     1633.10     37.04 o
  -3   4  13     3282.80     3243.71     46.93 o
  -2   4  13       10.04        4.56     18.45 o
  -1   4  13      959.65      997.16     69.44 o
   0   4  13       29.65       18.97     13.74 o
   1   4  13      995.09     1077.47     37.62 o
   2   4  13     3129.32     3009.65     30.93 o
   3   4  13       45.90       52.70     14.40 o
   4   4  13      622.96      681.01     18.38 o
   5   4  13      219.88      210.59     22.26 o
   6   4  13     1034.88     1040.39     33.91 o
   7   4  13        7.64        2.56     22.43 o
   8   4  13      461.96      441.44     34.02 o
   9   4  13      352.95      333.03     31.61 o
  10   4  13        1.03       18.60     28.83 o
  -6   5  13       82.96       48.15     45.36 o
  -5   5  13       16.34       24.67     41.78 o
  -4   5  13      811.19      913.57     52.13 o
  -3   5  13       31.12       42.47     21.69 o
  -2   5  13     1315.36     1239.26     36.41 o
  -1   5  13     2132.95     2205.36     58.10 o
   0   5  13      223.46      207.38     17.97 o
   1   5  13      719.02      815.77     20.22 o
   2   5  13      773.81      795.48     19.10 o
   3   5  13      637.04      573.93     19.04 o
   4   5  13       40.53       41.99     12.80 o
   5   5  13     1980.78     1928.70     49.34 o
   6   5  13     1448.77     1613.57     62.48 o
   7   5  13      131.75      114.77     23.79 o
   8   5  13      217.40      259.50     27.87 o
   9   5  13        0.31       29.12     26.19 o
  10   5  13      374.67      387.77     36.66 o
  -6   6  13       11.37      -13.93     47.35 o
  -5   6  13      557.67      499.81     51.73 o
  -4   6  13       25.78       37.38     17.91 o
  -3   6  13      574.61      557.26     22.79 o
  -2   6  13      993.32      931.17     48.55 o
  -1   6  13      112.27       88.40      7.35 o
   0   6  13      425.29      441.96     12.32 o
   1   6  13        1.73        6.39      7.65 o
   2   6  13     2409.93     2250.84     27.60 o
   3   6  13       10.84        2.93     18.11 o
   4   6  13        5.80       12.71     12.17 o
   5   6  13     1900.88     1770.24     22.37 o
   6   6  13      344.44      389.51     26.29 o
   7   6  13       19.87       51.57     23.88 o
   8   6  13       27.27       45.65     25.77 o
   9   6  13      614.71      661.06     36.14 o
  10   6  13      263.32      231.42     29.92 o
  -6   7  13      258.75      288.50     52.13 o
  -5   7  13      234.53      297.26     42.58 o
  -4   7  13      446.94      466.78     44.17 o
  -3   7  13      215.89      225.23     40.99 o
  -2   7  13      272.15      245.94     14.14 o
  -1   7  13     1474.33     1413.00     43.77 o
   0   7  13      992.22      944.58     17.29 o
   1   7  13     1303.32     1421.61     24.17 o
   2   7  13      516.49      494.72     13.43 o
   3   7  13      414.48      439.70     14.72 o
   4   7  13     3387.93     3379.82     44.96 o
   5   7  13      202.25      199.91     11.32 o
   6   7  13     1920.35     2009.69     42.21 o
   7   7  13      238.32      194.19     24.33 o
   8   7  13       98.78       79.14     25.32 o
   9   7  13      608.75      594.82     46.36 o
  10   7  13       28.26       10.43     24.44 o
  -5   8  13       55.14       58.50     45.76 o
  -4   8  13      179.05      193.79     46.16 o
  -3   8  13        6.28        6.76     32.63 o
  -2   8  13      798.38      940.32     50.94 o
  -1   8  13     1710.51     1758.71     30.79 o
   0   8  13     1202.49     1089.05     18.65 o
   1   8  13      158.59      205.16     13.45 o
   2   8  13      471.48      412.71     15.23 o
   3   8  13      197.22      193.64     17.02 o
   4   8  13      400.14      450.10     25.62 o
   5   8  13     1569.19     1458.40     25.24 o
   6   8  13      279.07      389.57     16.03 o
   7   8  13        0.44        6.90     23.00 o
   8   8  13      310.53      314.94     30.31 o
   9   8  13        5.60       33.84     42.18 o
  10   8  13      394.49      440.74     32.92 o
  -5   9  13      153.56      177.48     51.73 o
  -4   9  13       33.26       96.30     42.98 o
  -3   9  13       25.24       17.51     42.98 o
  -2   9  13     1421.54     1296.47     59.69 o
  -1   9  13      125.04       92.85     18.17 o
   0   9  13     2034.43     1862.74     34.88 o
   1   9  13      811.00      810.58     22.21 o
   2   9  13      544.38      553.62     15.96 o
   3   9  13     1229.40     1147.51     41.79 o
   4   9  13     1395.34     1285.84     40.26 o
   5   9  13     1011.69     1010.46     32.90 o
   6   9  13      113.24      101.78     15.47 o
   7   9  13      487.90      493.01     30.61 o
   8   9  13      575.01      585.53     32.74 o
   9   9  13      412.48      447.62     34.44 o
  10   9  13      199.53      223.53     33.09 o
  -5  10  13       74.93       31.83     52.13 o
  -4  10  13       17.65        0.80     41.78 o
  -3  10  13       69.32       29.85     40.99 o
  -2  10  13      110.77      170.71     46.56 o
  -1  10  13     2416.19     2417.08     46.56 o
   0  10  13       91.72       73.08     20.32 o
   1  10  13        7.00       10.97      9.11 o
   2  10  13     1087.03      984.81     18.85 o
   3  10  13      184.27      172.67     12.70 o
   4  10  13      478.63      454.63     18.24 o
   5  10  13        0.74       -5.93     13.52 o
   6  10  13      704.62      681.73     22.58 o
   7  10  13      250.68      232.19     27.00 o
   8  10  13        3.43        3.29     26.80 o
   9  10  13      545.26      559.16     69.64 o
  10  10  13      240.09      235.08     32.92 o
  -4  11  13       63.22       61.28     50.54 o
  -3  11  13       32.64       45.76     43.77 o
  -2  11  13      519.61      591.33     56.51 o
  -1  11  13      145.02      180.66     44.57 o
   0  11  13      286.90      247.12     44.97 o
   1  11  13       80.45      119.72     19.70 o
   2  11  13        1.67       10.12     12.76 o
   3  11  13     1702.92     1663.25     37.17 o
   4  11  13      377.11      397.49     22.48 o
   5  11  13      189.84      154.53     16.27 o
   6  11  13      589.47      621.25     24.97 o
   7  11  13       20.13       49.50     27.41 o
   8  11  13     1268.44     1312.20     59.09 o
   9  11  13        0.04       -4.70     27.30 o
  10  11  13      346.76      284.65     60.09 o
  -3  12  13       34.73       52.13     48.95 o
  -2  12  13      360.23      402.31     55.71 o
  -1  12  13      204.08      161.56     46.96 o
   0  12  13       36.49        5.57     42.58 o
   1  12  13       26.21       45.36     42.18 o
   2  12  13      428.29      431.87     28.68 o
   3  12  13      483.36      404.81     28.37 o
   4  12  13      119.23      140.21     25.13 o
   5  12  13      334.10      311.41     22.26 o
   6  12  13        2.25       41.82     18.95 o
   7  12  13      536.42      512.24     42.78 o
   8  12  13      117.88      178.76     28.79 o
   9  12  13      313.10      292.27     36.61 o
  -2  13  13       40.13       28.65     53.32 o
  -1  13  13      228.82      247.52     53.32 o
   0  13  13       42.04       35.42     47.35 o
   1  13  13       49.10       26.66     40.59 o
   2  13  13      349.33      331.13     30.21 o
   3  13  13       21.26        1.72     26.01 o
   4  13  13     1353.55     1368.55     40.47 o
   5  13  13       34.95       36.09     24.24 o
   6  13  13       54.50       50.24     19.81 o
   7  13  13      165.97      151.94     28.42 o
   8  13  13       24.49       61.78     27.90 o
   9  13  13      428.06      493.06     36.90 o
  -1  14  13      146.89      194.19     57.70 o
   0  14  13      101.97       96.30     46.56 o
   1  14  13       31.94       27.06     50.54 o
   2  14  13       37.29       15.92     47.35 o
   3  14  13      804.28      832.84     54.72 o
   4  14  13       58.92       42.71     26.34 o
   5  14  13       24.13       27.89     25.41 o
   6  14  13       67.79       77.50     26.43 o
   7  14  13       37.85       52.18     26.84 o
   8  14  13      140.52      136.37     30.60 o
   0  15  13      147.38       80.78     57.70 o
   1  15  13        6.51       25.87     53.32 o
   2  15  13       40.46       28.65     48.95 o
   3  15  13       91.20       75.65     29.90 o
   4  15  13       42.62       53.99     28.68 o
   5  15  13      368.59      426.91     32.77 o
   6  15  13       69.16       79.10     29.66 o
   7  15  13       56.16       68.44     44.57 o
   2  16  13       68.65       83.57     49.74 o
   3  16  13        7.94       40.19     49.34 o
   4  16  13       77.58       65.57     29.92 o
   5  16  13       49.78       24.07     30.61 o
  -2  -5  14      163.64      171.11     48.15 o
  -1  -5  14        2.53        9.55     39.40 o
   0  -5  14      377.69      448.07     53.72 o
   1  -5  14      169.88      165.14     49.34 o
   2  -5  14       27.29       21.36     25.61 o
   3  -5  14       76.95       65.26     33.82 o
  -4  -4  14       30.81       30.64     33.82 o
  -3  -4  14      499.75      418.63     46.96 o
  -2  -4  14       77.12      110.63     46.16 o
  -1  -4  14      220.77      283.73     49.34 o
   0  -4  14      267.20      289.27     23.91 o
   1  -4  14       60.19       65.18     23.08 o
   2  -4  14      376.42      347.40     44.77 o
   3  -4  14       49.03       35.42     32.23 o
   4  -4  14      190.47      148.43     37.01 o
  -4  -3  14      280.99      257.95     32.97 o
  -3  -3  14       33.17       37.80     41.78 o
  -2  -3  14      178.23      168.33     45.36 o
  -1  -3  14       75.86       74.09     20.25 o
   0  -3  14        8.76       38.49     26.86 o
   1  -3  14      331.11      309.81     26.15 o
   2  -3  14       34.53       30.33     23.20 o
   3  -3  14      230.11      232.79     35.02 o
   4  -3  14      137.87      144.45     37.01 o
   5  -3  14      185.86      172.70     38.60 o
  -5  -2  14      365.63      331.38     34.60 o
  -4  -2  14      170.63      146.00     29.38 o
  -3  -2  14      326.50      325.37     30.53 o
  -2  -2  14      737.62      759.26     52.93 o
  -1  -2  14       33.42       43.44     19.66 o
   0  -2  14      357.99      349.07     24.88 o
   1  -2  14      150.06      136.60     22.07 o
   2  -2  14      280.23      296.35     25.80 o
   3  -2  14      454.96      531.64     40.59 o
   4  -2  14        8.20       -1.59     33.03 o
   5  -2  14      455.01      421.81     44.17 o
   6  -2  14       33.00       23.01     24.59 o
  -5  -1  14      375.51      324.32     32.36 o
  -4  -1  14       12.06       16.93     24.97 o
  -3  -1  14      342.76      343.26     28.67 o
  -2  -1  14       24.04       18.61     23.42 o
  -1  -1  14      991.19      909.38     24.98 o
   0  -1  14      104.33      117.10      9.38 o
   1  -1  14      242.98      230.49     18.43 o
   2  -1  14     1247.05     1148.50     23.72 o
   3  -1  14       47.49       45.15     17.86 o
   4  -1  14      159.67      175.21     21.42 o
   5  -1  14      171.58      158.62     23.39 o
   6  -1  14      467.77      505.20     31.10 o
   7  -1  14      240.75      243.99     32.23 o
  -6   0  14      308.62      295.80     30.67 o
  -5   0  14       25.31       27.10     24.81 o
  -4   0  14      514.45      487.66     31.65 o
  -3   0  14      340.25      332.01     28.23 o
  -2   0  14      458.75      480.46     29.35 o
  -1   0  14      793.12      837.84     24.24 o
   0   0  14        9.44        9.00      4.03 o
   1   0  14     2333.60     2202.97     35.54 o
   2   0  14      696.29      693.20     40.59 o
   3   0  14      481.65      471.40     19.47 o
   4   0  14      123.18      118.96     20.10 o
   5   0  14       60.51       65.58     21.84 o
   6   0  14      784.37      702.59     32.88 o
   7   0  14       24.91       21.91     24.59 o
   8   0  14      169.67      176.72     30.22 o
  -6   1  14       77.72       81.94     27.87 o
  -5   1  14      467.39      594.63     59.29 o
  -4   1  14      267.93      246.16     26.22 o
  -3   1  14      365.03      371.45     43.37 o
  -2   1  14      780.11      832.66     31.86 o
  -1   1  14        0.26        5.47     20.36 o
   0   1  14      597.51      673.39     22.72 o
   1   1  14     1126.58     1004.98     17.69 o
   2   1  14     1941.81     1894.57     56.11 o
   3   1  14      158.92      192.41     16.37 o
   4   1  14       14.73       19.22      8.10 o
   5   1  14      609.42      632.64     29.07 o
   6   1  14      239.96      268.39     25.67 o
   7   1  14      632.02      702.27     35.29 o
   8   1  14      211.48      229.53     32.59 o
  -6   2  14      111.63      153.74     27.35 o
  -5   2  14     1383.89     1433.00     99.48 o
  -4   2  14       28.36       10.40     21.66 o
  -3   2  14      837.53      821.51     31.37 o
  -2   2  14      130.72      164.50     23.35 o
  -1   2  14      528.13      566.12     27.00 o
   0   2  14     1675.20     1729.30     30.33 o
   1   2  14     1340.08     1262.99     18.25 o
   2   2  14      828.82      748.35     21.45 o
   3   2  14      711.55      701.90     21.08 o
   4   2  14      140.30      142.59      7.51 o
   5   2  14     1131.86     1227.45     34.70 o
   6   2  14      229.94      232.51     24.48 o
   7   2  14      988.84     1117.62     91.72 o
   8   2  14      233.72      265.25     29.79 o
   9   2  14      272.83      286.10     33.08 o
  -6   3  14      163.47      171.91     46.16 o
  -5   3  14       77.53       98.31     43.77 o
  -4   3  14     1112.42     1128.04     35.62 o
  -3   3  14      223.80      217.54     24.59 o
  -2   3  14      609.98      713.25     28.82 o
  -1   3  14     2871.12     2805.85     45.01 o
   0   3  14      789.91      931.27     24.38 o
   1   3  14     1199.16     1144.05     31.33 o
   2   3  14      207.44      217.06     14.63 o
   3   3  14        6.67        6.96     13.36 o
   4   3  14      659.41      634.70     15.00 o
   5   3  14       84.40      113.87     20.56 o
   6   3  14     2666.20     2710.00     49.51 o
   7   3  14        0.52       13.14     25.13 o
   8   3  14      390.85      334.39     33.63 o
   9   3  14      158.07      153.15     31.36 o
  -6   4  14       83.50       49.74     47.35 o
  -5   4  14      740.07      805.45     81.38 o
  -4   4  14     1340.24     1383.18     37.62 o
  -3   4  14       46.41       41.82     20.17 o
  -2   4  14      714.72      782.16     38.40 o
  -1   4  14      277.61      262.95     22.59 o
   0   4  14     3313.10     3385.02     69.64 o
   1   4  14      292.23      247.74     11.77 o
   2   4  14      236.39      227.13     15.15 o
   3   4  14      418.98      445.52     24.47 o
   4   4  14      376.61      333.67     13.81 o
   5   4  14      609.83      611.78     26.91 o
   6   4  14      104.85       87.96     26.06 o
   7   4  14      128.58      144.97     24.95 o
   8   4  14      244.42      263.01     30.33 o
   9   4  14       19.87       13.89     29.25 o
  -6   5  14       51.20       52.93     47.35 o
  -5   5  14     1086.69     1100.69     64.07 o
  -4   5  14       93.72      110.67     21.32 o
  -3   5  14      430.50      402.22     24.95 o
  -2   5  14      572.68      605.97     26.00 o
  -1   5  14     1628.55     1535.63     52.13 o
   0   5  14     3059.94     3291.82     67.65 o
   1   5  14       23.88       17.08      8.60 o
   2   5  14     2055.54     1964.69     33.04 o
   3   5  14        0.58      -12.73     29.05 o
   4   5  14     1898.34     1858.75     41.27 o
   5   5  14     1269.39     1344.42     34.09 o
   6   5  14      567.91      541.47     28.72 o
   7   5  14      136.79      165.78     39.40 o
   8   5  14        4.33        2.03     24.81 o
   9   5  14      485.83      462.16     34.89 o
  -6   6  14      226.36      213.69     52.13 o
  -5   6  14        7.92      -37.01     44.57 o
  -4   6  14      317.36      298.45     42.98 o
  -3   6  14      680.54      688.76     25.48 o
  -2   6  14       40.64       47.35     31.44 o
  -1   6  14     1881.98     1784.74     57.70 o
   0   6  14      808.97      812.13     25.43 o
   1   6  14      561.01      537.86     14.07 o
   2   6  14      263.92      257.27     13.13 o
   3   6  14        1.78       -8.75     32.23 o
   4   6  14     2424.72     2351.20     29.25 o
   5   6  14      124.58      141.04     11.28 o
   6   6  14      210.23      187.95     28.05 o
   7   6  14       60.62       50.13     33.23 o
   8   6  14      543.19      479.10     32.91 o
   9   6  14      200.49      178.33     31.42 o
  10   6  14       29.02       27.76     30.10 o
  -5   7  14      173.52      218.47     48.95 o
  -4   7  14      414.67      407.49     50.14 o
  -3   7  14        0.12        3.58     35.81 o
  -2   7  14      775.80      863.12     50.94 o
  -1   7  14       17.51       23.98     22.09 o
   0   7  14     1400.29     1557.50     44.37 o
   1   7  14     1865.73     1671.46     21.59 o
   2   7  14      159.36      141.62     11.10 o
   3   7  14      351.40      311.17     37.16 o
   4   7  14      255.98      259.72     33.43 o
   5   7  14     1381.92     1540.86     24.72 o
   6   7  14      488.14      450.45     28.20 o
   7   7  14       56.56       79.12     24.57 o
   8   7  14      759.74      835.56     37.05 o
   9   7  14        8.56       23.01     28.33 o
  10   7  14      202.60      218.30     34.33 o
  -5   8  14      321.89      397.14     51.33 o
  -4   8  14       17.51       37.01     41.78 o
  -3   8  14      491.90      528.06     49.34 o
  -2   8  14      182.17      220.06     41.39 o
  -1   8  14       35.98       87.55     33.43 o
   0   8  14      737.08      679.87     16.51 o
   1   8  14       31.33       22.21     12.87 o
   2   8  14      729.74      712.35     15.76 o
   3   8  14       60.67       42.17     10.05 o
   4   8  14      731.17      719.65     17.57 o
   5   8  14       36.81      105.76     14.23 o
   6   8  14       17.47       25.11     20.28 o
   7   8  14      175.33      156.93     24.36 o
   8   8  14        0.14       40.56     25.41 o
   9   8  14      412.25      488.90     35.24 o
  10   8  14       86.40       75.70     30.07 o
  -4   9  14      254.10      226.43     43.77 o
  -3   9  14      112.21      147.63     44.97 o
  -2   9  14        0.48       51.33     37.80 o
  -1   9  14     1212.35     1154.41     56.51 o
   0   9  14        0.06        0.47     16.09 o
   1   9  14     1644.89     1402.84     25.21 o
   2   9  14     2170.69     2115.39     28.58 o
   3   9  14      625.02      654.60     15.16 o
   4   9  14       83.41       70.31     11.91 o
   5   9  14      248.74      284.97     17.64 o
   6   9  14     2769.06     2674.88     50.22 o
   7   9  14      141.35      178.11     30.44 o
   8   9  14      186.25      186.52     39.40 o
   9   9  14      406.30      440.96     34.86 o
  10   9  14        4.61       25.63     27.57 o
  -4  10  14      153.90      185.84     50.94 o
  -3  10  14       78.48       59.69     42.58 o
  -2  10  14      394.66      462.80     51.33 o
  -1  10  14      133.23       90.33     40.19 o
   0  10  14      114.17      131.32     37.41 o
   1  10  14      992.08      948.02     19.26 o
   2  10  14      572.76      510.24     15.77 o
   3  10  14      278.75      299.76     13.82 o
   4  10  14        0.26        2.28     12.07 o
   5  10  14      675.76      775.86     23.36 o
   6  10  14      264.55      202.66     26.84 o
   7  10  14      205.50      245.15     33.63 o
   8  10  14      404.07      386.83     32.52 o
   9  10  14        0.96        9.32     29.73 o
  -3  11  14      129.27       49.74     44.57 o
  -2  11  14      253.91      274.97     52.53 o
  -1  11  14      105.55      132.51     46.56 o
   0  11  14      223.77      216.08     43.37 o
   1  11  14       22.40       63.67     35.81 o
   2  11  14     1300.82     1208.07     59.69 o
   3  11  14      227.75      240.76     17.54 o
   4  11  14       86.48       77.44     16.83 o
   5  11  14      436.08      480.85     23.20 o
   6  11  14       57.37       55.73     17.94 o
   7  11  14      907.06      925.22     38.54 o
   8  11  14      265.96      319.69     33.62 o
   9  11  14      371.47      349.14     33.80 o
  -3  12  14      199.96      254.68     52.93 o
  -2  12  14      104.48       80.78     52.13 o
  -1  12  14       72.30       50.54     48.15 o
   0  12  14        1.85       46.56     41.39 o
   1  12  14      213.88      167.93     42.18 o
   2  12  14      149.62      122.66     24.95 o
   3  12  14       31.20       40.38     23.32 o
   4  12  14      165.37      144.23     24.70 o
   5  12  14        0.93       22.56     19.89 o
   6  12  14      580.87      579.97     25.05 o
   7  12  14      215.06      201.26     28.25 o
   8  12  14      158.31      195.68     31.10 o
   9  12  14      206.32      199.10     33.91 o
  -2  13  14       72.44       96.30     53.72 o
  -1  13  14      104.70      124.55     51.33 o
   0  13  14      232.03      254.28     47.35 o
   1  13  14       40.12       87.55     46.96 o
   2  13  14        1.19      -19.10     30.24 o
   3  13  14      585.80      600.66     32.49 o
   4  13  14       11.19       -6.57     24.13 o
   5  13  14      142.31      138.63     26.45 o
   6  13  14      736.45      689.58     27.45 o
   7  13  14      111.44      123.90     29.68 o
   8  13  14      154.11      154.20     30.25 o
  -1  14  14       12.36       62.87     47.75 o
   0  14  14      305.33      387.59     59.69 o
   1  14  14        1.42       -3.98     49.74 o
   2  14  14      310.61      239.16     50.94 o
   3  14  14        4.95       19.22     27.61 o
   4  14  14       93.12      108.00     27.54 o
   5  14  14      272.18      342.75     30.33 o
   6  14  14        3.90       -6.91     25.32 o
   7  14  14      424.23      396.18     64.07 o
   8  14  14        2.66       34.33     29.65 o
   1  15  14      242.76      289.70     53.32 o
   2  15  14       65.84       25.47     50.14 o
   3  15  14       79.50       67.40     29.29 o
   4  15  14       62.94       67.11     29.63 o
   5  15  14       46.27       88.13     28.25 o
   6  15  14      175.20      155.79     29.53 o
  -2  -4  15      279.58      285.32     45.76 o
  -1  -4  15      222.56      237.97     50.14 o
   0  -4  15       55.37       44.97     46.96 o
   1  -4  15      354.50      390.77     46.96 o
   2  -4  15       52.72       54.12     31.44 o
  -3  -3  15       88.29       78.33     28.20 o
  -2  -3  15      547.03      486.67     52.93 o
  -1  -3  15       80.19       68.84     46.96 o
   0  -3  15      121.45      131.27     39.00 o
   1  -3  15       16.45       22.28     22.88 o
   2  -3  15      140.12      152.01     31.83 o
   3  -3  15      412.97      445.69     40.59 o
   4  -3  15        1.51       -5.57     34.62 o
  -4  -2  15        1.70       -4.78     27.01 o
  -3  -2  15      690.59      813.90     38.87 o
  -2  -2  15        9.15       14.37     28.45 o
  -1  -2  15      619.36      676.43     34.62 o
   0  -2  15      176.62      182.23     18.29 o
   1  -2  15       27.24       36.47     23.97 o
   2  -2  15      508.60      550.85     19.31 o
   3  -2  15       14.49       15.91     18.47 o
   4  -2  15      142.89      149.56     22.47 o
   5  -2  15       63.01       29.99     24.47 o
  -4  -1  15      122.77      133.34     29.79 o
  -3  -1  15       76.87      100.47     26.58 o
  -2  -1  15      488.79      502.04     31.26 o
  -1  -1  15      256.37      246.05     25.72 o
   0  -1  15        9.96       -2.78     16.03 o
   1  -1  15      538.21      558.53     27.05 o
   2  -1  15        1.24        3.88     12.54 o
   3  -1  15      369.60      375.33     23.17 o
   4  -1  15       81.46       83.45     21.10 o
   5  -1  15      171.71      170.08     25.12 o
   6  -1  15      219.71      233.00     27.59 o
  -5   0  15      300.18      274.85     32.02 o
  -4   0  15      160.43      171.51     28.55 o
  -3   0  15       67.95       45.56     24.31 o
  -2   0  15      941.32      922.45     79.98 o
  -1   0  15       12.25        9.42     23.68 o
   0   0  15      236.04      215.71     19.01 o
   1   0  15      149.98      146.99     11.09 o
   2   0  15      651.79      680.72     25.21 o
   3   0  15      566.10      538.14     24.50 o
   4   0  15       23.84       17.13     18.69 o
   5   0  15      518.64      507.13     28.78 o
   6   0  15       31.12       29.09     24.25 o
   7   0  15      201.07      194.99     28.04 o
  -5   1  15      173.80      140.08     28.35 o
  -4   1  15       46.01       34.18     26.03 o
  -3   1  15      744.21      779.59     33.88 o
  -2   1  15        1.92       -7.91     22.36 o
  -1   1  15      707.99      819.96     49.74 o
   0   1  15       39.06       44.06     16.59 o
   1   1  15      787.56      751.79     14.96 o
   2   1  15     1604.96     1749.67     34.47 o
   3   1  15       13.56        1.97     16.02 o
   4   1  15      815.46      789.89     28.78 o
   5   1  15        1.06        1.88     20.68 o
   6   1  15      183.20      209.20     25.77 o
   7   1  15      372.09      343.01     30.67 o
  -5   2  15        0.06       13.99     25.25 o
  -4   2  15      692.17      691.70     33.17 o
  -3   2  15      277.76      306.02     26.73 o
  -2   2  15      347.46      347.39     27.43 o
  -1   2  15     1306.60     1332.98     36.29 o
   0   2  15       79.58       89.67     18.04 o
   1   2  15      863.11      868.66     14.90 o
   2   2  15       40.42       86.52     13.63 o
   3   2  15     1466.21     1490.27     56.51 o
   4   2  15       92.86      129.32     10.41 o
   5   2  15       11.85        0.45     20.06 o
   6   2  15      278.19      280.25     40.79 o
   7   2  15      212.50      228.90     30.24 o
   8   2  15      756.01      794.45     55.31 o
  -5   3  15      592.54      581.08     31.89 o
  -4   3  15      378.27      408.68     35.02 o
  -3   3  15      101.58      135.04     23.87 o
  -2   3  15     1103.59     1063.04     33.88 o
  -1   3  15       21.59       32.42     21.21 o
   0   3  15     2094.48     2075.17     37.88 o
   1   3  15      139.66      117.52      7.76 o
   2   3  15     1830.12     1998.01     45.56 o
   3   3  15      523.42      518.11     39.79 o
   4   3  15      120.91      124.61     11.19 o
   5   3  15       37.10       51.18     20.32 o
   6   3  15      433.24      418.33     27.87 o
   7   3  15      109.18      130.64     26.01 o
   8   3  15      598.83      587.71     36.99 o
  -5   4  15      616.83      647.44     56.51 o
  -4   4  15       28.44        1.28     37.01 o
  -3   4  15      906.94     1039.21     35.08 o
  -2   4  15      422.65      384.88     35.22 o
  -1   4  15      847.09      869.06     47.95 o
   0   4  15      229.25      269.00     32.23 o
   1   4  15      108.90       94.45     14.04 o
   2   4  15     1636.79     1752.93     26.27 o
   3   4  15      186.00      174.30     37.01 o
   4   4  15      742.46      726.91     28.67 o
   5   4  15      430.43      392.02     33.43 o
   6   4  15        0.78        6.28     21.63 o
   7   4  15      195.32      219.61     25.84 o
   8   4  15       43.59       45.33     27.63 o
   9   4  15      430.58      442.74     36.46 o
  -5   5  15        3.36       -6.37     46.16 o
  -4   5  15      661.05      626.75     49.34 o
  -3   5  15      190.38      225.85     23.33 o
  -2   5  15     1026.60      988.22     31.65 o
  -1   5  15      574.00      627.15     41.78 o
   0   5  15        0.91      -14.13     17.20 o
   1   5  15     2509.60     2366.03     23.75 o
   2   5  15      196.45      253.95     13.96 o
   3   5  15      970.44      902.12     49.74 o
   4   5  15      860.72      954.96     21.08 o
   5   5  15      365.74      347.79     24.19 o
   6   5  15      546.22      525.62     28.67 o
   7   5  15       12.18       37.48     24.63 o
   8   5  15      598.50      561.87     33.47 o
   9   5  15      116.08      209.58     31.78 o
  -5   6  15      177.89      155.99     50.14 o
  -4   6  15      416.29      453.65     47.35 o
  -3   6  15      204.87      203.74     39.00 o
  -2   6  15      607.80      582.58     45.36 o
  -1   6  15      132.93      116.20     32.23 o
   0   6  15      828.50      834.61     26.86 o
   1   6  15      520.67      472.98     13.36 o
   2   6  15      600.70      639.47     19.41 o
   3   6  15     1064.01      954.65     51.73 o
   4   6  15       17.90       30.49     14.57 o
   5   6  15     1225.06     1142.90     27.19 o
   6   6  15      145.81      147.75     24.09 o
   7   6  15       97.49       66.03     25.62 o
   8   6  15      231.54      235.40     29.64 o
   9   6  15      105.74      112.80     30.50 o
  -5   7  15      195.48      165.54     52.13 o
  -4   7  15        1.82       -3.18     41.39 o
  -3   7  15      672.36      779.95     54.92 o
  -2   7  15      135.04      140.07     38.60 o
  -1   7  15      791.10      775.18     45.76 o
   0   7  15     1514.94     1443.10     36.81 o
   1   7  15      179.88      165.28     12.31 o
   2   7  15     1729.62     1746.32     54.91 o
   3   7  15      637.99      602.14     27.34 o
   4   7  15     1111.30     1146.76     47.75 o
   5   7  15      596.84      536.92     17.79 o
   6   7  15      360.57      380.45     26.91 o
   7   7  15      201.33      188.72     27.05 o
   8   7  15        0.46       -0.35     26.80 o
   9   7  15      595.40      637.60     36.57 o
  -4   8  15      203.06      295.67     50.94 o
  -3   8  15       69.64       80.78     40.19 o
  -2   8  15      113.47      132.11     39.40 o
  -1   8  15      950.00      990.86     53.32 o
   0   8  15       16.12       -5.71     23.28 o
   1   8  15      295.85      297.50     18.82 o
   2   8  15     1138.99     1239.10     34.12 o
   3   8  15      163.19      174.02     11.02 o
   4   8  15      474.49      491.49     19.25 o
   5   8  15      213.25      192.78     24.29 o
   6   8  15      258.50      232.08     25.24 o
   7   8  15       11.18       -4.89     24.37 o
   8   8  15      269.10      307.56     31.44 o
   9   8  15      299.68      320.98     33.06 o
  -4   9  15       40.45       19.90     48.15 o
  -3   9  15       28.48       52.13     37.80 o
  -2   9  15      769.67      837.65     52.53 o
  -1   9  15        7.68        8.36     36.21 o
   0   9  15       49.46       -0.40     36.61 o
   1   9  15      908.08      795.80     24.57 o
   2   9  15      490.83      514.68     18.98 o
   3   9  15     1886.27     1698.26     20.27 o
   4   9  15       66.75       89.80     13.71 o
   5   9  15      136.02      115.28     22.18 o
   6   9  15       83.92      124.89     25.14 o
   7   9  15       98.91      141.47     25.69 o
   8   9  15      602.00      606.65     35.74 o
   9   9  15       42.34       62.54     26.94 o
  -3  10  15      281.53      327.10     49.34 o
  -2  10  15      123.74      133.71     47.75 o
  -1  10  15      170.72      139.68     42.58 o
   0  10  15      148.56      125.75     37.80 o
   1  10  15        7.34       13.13     36.61 o
   2  10  15     1377.19     1534.55     39.70 o
   3  10  15       12.62       14.38     13.07 o
   4  10  15      496.07      467.94     22.69 o
   5  10  15        0.83        2.50     16.58 o
   6  10  15      287.28      257.25     27.90 o
   7  10  15      181.33      194.29     28.10 o
   8  10  15       11.54       12.15     26.55 o
   9  10  15      505.55      448.35     84.36 o
  -3  11  15      137.67      157.18     49.34 o
  -2  11  15      160.78      150.82     51.73 o
  -1  11  15      422.66      415.84     52.53 o
   0  11  15        1.04      -21.89     37.80 o
   1  11  15      385.02      402.31     47.35 o
   2  11  15      330.85      422.86     26.54 o
   3  11  15      387.69      364.07     36.21 o
   4  11  15      539.73      574.23     24.91 o
   5  11  15       24.01       14.24     18.56 o
   6  11  15      265.34      248.30     20.27 o
   7  11  15       11.94       37.67     27.05 o
   8  11  15      732.14      807.20     39.11 o
   9  11  15      396.90      401.79     74.21 o
  -2  12  15      351.15      401.52     59.69 o
  -1  12  15      146.14      161.56     50.54 o
   0  12  15      254.07      282.14     46.16 o
   1  12  15        4.51      -23.08     41.78 o
   2  12  15       59.09       75.61     23.25 o
   3  12  15      445.95      442.10     28.68 o
   4  12  15        5.95        6.95     22.93 o
   5  12  15      184.60      193.50     31.07 o
   6  12  15      321.18      293.65     22.25 o
   7  12  15      214.35      242.06     30.57 o
   8  12  15      321.46      291.60     32.58 o
  -1  13  15      165.01      206.13     50.94 o
   0  13  15       76.89       87.15     50.54 o
   1  13  15        1.90       17.91     41.39 o
   2  13  15      323.97      405.37     30.12 o
   3  13  15       27.33       33.75     24.37 o
   4  13  15       70.45       78.94     25.66 o
   5  13  15      224.84      196.03     27.00 o
   6  13  15        0.13        6.93     20.11 o
   7  13  15      354.88      382.43     46.16 o
   8  13  15        0.02       28.52     25.27 o
   0  14  15        8.68       18.70     46.96 o
   1  14  15       89.48      159.57     53.32 o
   2  14  15       98.99      101.87     46.56 o
   3  14  15      269.18      285.49     46.56 o
   4  14  15       82.13      100.65     27.80 o
   5  14  15       17.49        4.91     26.84 o
   6  14  15      198.47      179.96     27.79 o
   7  14  15       23.98       35.20     35.81 o
   2  15  15       94.45      142.46     50.54 o
   3  15  15      270.36      309.11     35.22 o
   4  15  15       36.85       20.30     28.33 o
   5  15  15      111.26       75.07     28.07 o
   6  15  15       61.39       47.35     38.20 o
  -1  -3  16      160.40      158.78     35.42 o
   0  -3  16      153.69      153.60     51.73 o
   1  -3  16      336.55      406.69     58.50 o
   2  -3  16       98.44       88.74     33.82 o
  -2  -2  16      446.58      382.31     32.67 o
  -1  -2  16      317.62      321.21     33.43 o
   0  -2  16       41.69       41.94     17.77 o
   1  -2  16      291.48      268.27     20.31 o
   2  -2  16       28.71       26.66     32.23 o
   3  -2  16      330.57      306.41     40.19 o
   4  -2  16      176.00      219.99     24.67 o
  -3  -1  16      251.29      270.99     30.29 o
  -2  -1  16      231.35      213.98     29.63 o
  -1  -1  16       47.95       33.06     24.46 o
   0  -1  16      465.70      456.17     23.27 o
   1  -1  16       68.46       52.09     17.69 o
   2  -1  16      414.07      405.46     24.19 o
   3  -1  16      148.68      164.75     36.21 o
   4  -1  16       31.73       47.44     20.97 o
   5  -1  16      350.39      368.74     28.68 o
  -4   0  16      250.31      307.07     32.49 o
  -3   0  16      227.30      197.72     28.60 o
  -2   0  16       37.43       48.29     29.05 o
  -1   0  16      388.32      423.59     28.84 o
   0   0  16      319.91      346.89     21.46 o
   1   0  16      306.94      382.14     21.77 o
   2   0  16      472.31      510.85     48.35 o
   3   0  16        9.84        2.69     16.99 o
   4   0  16      256.35      250.86     23.01 o
   5   0  16       29.49       43.22     22.08 o
   6   0  16      336.92      359.29     30.12 o
  -4   1  16      267.77      248.84     31.23 o
  -3   1  16        8.94       13.46     25.32 o
  -2   1  16      255.57      248.82     27.42 o
  -1   1  16      300.39      382.66     27.90 o
   0   1  16      123.00      102.24     18.61 o
   1   1  16      608.25      685.70     27.51 o
   2   1  16        0.93        6.88     18.70 o
   3   1  16      302.73      360.48     36.21 o
   4   1  16       95.06      110.04     20.69 o
   5   1  16      232.68      214.92     24.79 o
   6   1  16      250.88      254.95     27.05 o
   7   1  16       39.62       43.88     25.95 o
  -4   2  16       63.30      112.17     26.00 o
  -3   2  16      207.65      224.24     27.43 o
  -2   2  16      570.05      514.85     29.64 o
  -1   2  16       23.38       16.01     21.41 o
   0   2  16      595.21      569.82     23.08 o
   1   2  16       29.69       35.22     18.83 o
   2   2  16      947.77      836.80     18.90 o
   3   2  16      160.99      150.42     34.22 o
   4   2  16      426.89      442.79     24.80 o
   5   2  16      586.17      543.96     37.60 o
   6   2  16       14.09       25.75     23.54 o
   7   2  16       43.38       61.12     28.05 o
  -4   3  16      113.40      165.51     35.62 o
  -3   3  16      547.21      556.38     31.07 o
  -2   3  16       31.91       34.31     22.34 o
  -1   3  16     1136.64     1187.71     36.01 o
   0   3  16      415.01      399.53     34.62 o
   1   3  16      871.54      896.30     30.60 o
   2   3  16     1262.33     1175.58     26.09 o
   3   3  16      391.77      340.63     38.60 o
   4   3  16      962.33      894.87     48.55 o
   5   3  16       12.92        3.77     20.63 o
   6   3  16      222.52      209.18     26.20 o
   7   3  16       23.35       34.99     25.66 o
   8   3  16        3.79        4.74     25.77 o
  -4   4  16      482.78      581.38     54.52 o
  -3   4  16      113.86      100.81     23.85 o
  -2   4  16      318.36      388.21     66.65 o
  -1   4  16      792.70      874.18     32.30 o
   0   4  16      116.73      116.20     31.83 o
   1   4  16     1541.16     1648.72     37.75 o
   2   4  16        8.53       -9.67     10.56 o
   3   4  16      405.46      393.96     42.58 o
   4   4  16      186.16      174.85     14.11 o
   5   4  16     1078.68     1093.63     34.43 o
   6   4  16      734.00      809.97     36.41 o
   7   4  16       85.88       59.50     26.54 o
   8   4  16      130.37      137.07     43.37 o
  -4   5  16      228.35      235.18     47.35 o
  -3   5  16      260.52      226.79     24.71 o
  -2   5  16      584.77      605.31     29.54 o
  -1   5  16       11.29       -8.75     33.03 o
   0   5  16     1039.06     1025.88     46.96 o
   1   5  16       78.41       96.69     25.67 o
   2   5  16      340.58      355.63     14.67 o
   3   5  16      836.45      808.60     48.15 o
   4   5  16      179.02      182.50     14.35 o
   5   5  16     1536.32     1401.51     46.56 o
   6   5  16       19.11       78.28     22.76 o
   7   5  16       36.67       34.16     25.03 o
   8   5  16       83.26       60.39     25.94 o
  -4   6  16       28.77       -4.78     42.98 o
  -3   6  16      449.65      384.01     47.35 o
  -2   6  16        0.38       -9.55     34.22 o
  -1   6  16      875.18      932.76     49.34 o
   0   6  16      408.65      447.68     38.20 o
   1   6  16      198.51      194.57     10.08 o
   2   6  16      422.26      400.32     22.14 o
   3   6  16        1.01        1.99     29.05 o
   4   6  16     1341.09     1285.06     33.72 o
   5   6  16       96.90       81.25     22.01 o
   6   6  16      565.61      560.03     30.10 o
   7   6  16      488.22      535.09     41.39 o
   8   6  16       32.71       23.90     26.83 o
  -4   7  16      247.04      255.47     48.95 o
  -3   7  16       89.09       60.88     42.18 o
  -2   7  16      240.80      310.79     41.78 o
  -1   7  16      895.58      964.99     52.93 o
   0   7  16      179.10      151.22     33.03 o
   1   7  16     1548.38     1673.17     35.24 o
   2   7  16       52.09       37.95     21.40 o
   3   7  16      684.68      668.98     28.59 o
   4   7  16      572.13      556.70     31.44 o
   5   7  16      183.11      181.57     14.96 o
   6   7  16      910.37     1031.73     48.75 o
   7   7  16        0.08      -11.14     23.23 o
   8   7  16      595.70      610.72     36.01 o
   9   7  16        9.86       29.05     29.16 o
  -4   8  16      256.03      283.73     50.94 o
  -3   8  16        7.39       19.50     43.37 o
  -2   8  16      409.75      382.02     46.96 o
  -1   8  16        6.31       -3.58     33.03 o
   0   8  16      612.76      581.78     44.17 o
   1   8  16      435.76      560.29     42.58 o
   2   8  16      740.84      692.10     38.80 o
   3   8  16      473.39      501.44     20.22 o
   4   8  16        0.92       11.21     19.14 o
   5   8  16     1652.31     1625.07     39.97 o
   6   8  16       91.45      176.20     26.16 o
   7   8  16      407.15      407.53     29.40 o
   8   8  16      129.68      190.46     29.45 o
   9   8  16        7.00        2.23     29.28 o
  -3   9  16      203.50      159.17     48.15 o
  -2   9  16        0.13       42.18     42.58 o
  -1   9  16      315.32      318.35     46.56 o
   0   9  16      248.71      182.65     39.79 o
   1   9  16       38.91       38.20     35.81 o
   2   9  16     1105.65     1035.03     48.55 o
   3   9  16      300.72      279.78     19.34 o
   4   9  16      688.79      633.19     23.12 o
   5   9  16     1037.23      883.91     33.02 o
   6   9  16      561.35      523.87     30.59 o
   7   9  16       16.63       27.21     24.48 o
   8   9  16       12.67       22.90     25.44 o
  -3  10  16      147.48      180.66     55.31 o
  -2  10  16      150.30      154.80     50.54 o
  -1  10  16      186.45      226.43     48.15 o
   0  10  16       67.89       31.83     37.80 o
   1  10  16      435.76      482.30     45.36 o
   2  10  16      102.42       85.93     19.80 o
   3  10  16      153.10      160.08     19.54 o
   4  10  16      768.91      685.37     24.52 o
   5  10  16       35.44       25.60     18.02 o
   6  10  16      485.78      524.14     31.55 o
   7  10  16       60.33       58.51     27.61 o
   8  10  16       92.56       85.46     29.53 o
  -2  11  16      241.86      271.79     56.51 o
  -1  11  16        8.96        5.57     46.96 o
   0  11  16      476.76      481.10     48.95 o
   1  11  16       91.20      160.77     42.58 o
   2  11  16      228.81      243.82     24.34 o
   3  11  16      244.99      287.05     25.14 o
   4  11  16        0.03       19.00     18.96 o
   5  11  16      623.55      601.85     24.49 o
   6  11  16      110.29      135.01     26.76 o
   7  11  16        1.29       -3.16     24.97 o
   8  11  16       22.18       19.89     26.02 o
  -1  12  16      339.73      353.76     55.71 o
   0  12  16      124.54      109.03     44.57 o
   1  12  16       42.83       37.01     41.39 o
   2  12  16      567.25      563.15     30.47 o
   3  12  16        0.24       -2.55     23.09 o
   4  12  16      201.14      228.46     26.12 o
   5  12  16       83.23       90.96     20.90 o
   6  12  16       98.62       78.96     19.80 o
   7  12  16      145.69      203.98     62.08 o
   8  12  16       10.46       17.25     26.71 o
   0  13  16       63.65       78.00     51.73 o
   1  13  16      164.34      170.71     48.15 o
   2  13  16      100.38       86.35     44.97 o
   3  13  16      163.99      166.39     27.05 o
   4  13  16      109.00      140.04     31.64 o
   5  13  16       14.29        8.11     24.15 o
   6  13  16      395.90      412.04     25.20 o
   7  13  16       28.99       -7.47     26.15 o
   1  14  16      113.11      170.71     49.74 o
   2  14  16        5.46       -6.76     46.16 o
   3  14  16      278.11      271.42     30.65 o
   4  14  16       27.40       30.65     27.30 o
   5  14  16      244.45      244.16     30.09 o
   6  14  16       30.71       55.26     26.57 o
  -1  -1  17      422.07      320.44     30.20 o
   0  -1  17       36.42       22.70     17.86 o
   1  -1  17      148.92      116.41     21.46 o
   2  -1  17      346.35      331.48     39.40 o
   3  -1  17       72.28       46.96     36.21 o
  -2   0  17      860.13      911.69     41.58 o
  -1   0  17       10.73        6.84     24.24 o
   0   0  17        2.25      -23.65     18.15 o
   1   0  17      505.94      511.71     26.97 o
   2   0  17       30.89       27.06     33.82 o
   3   0  17      505.90      550.34     46.16 o
   4   0  17       56.88       78.00     37.80 o
  -3   1  17      787.99      962.94     40.21 o
  -2   1  17      337.20      331.13     31.14 o
  -1   1  17       18.46       27.09     26.26 o
   0   1  17      163.91      161.18     19.83 o
   1   1  17        1.73       15.52     19.48 o
   2   1  17      822.79      853.60     29.32 o
   3   1  17      268.81      261.44     39.79 o
   4   1  17        4.89       15.52     37.41 o
   5   1  17      145.93      128.37     24.50 o
  -3   2  17      270.18      284.06     30.66 o
  -2   2  17       22.38       32.95     24.18 o
  -1   2  17      708.43      716.09     32.95 o
   0   2  17      156.55      179.01     24.47 o
   1   2  17      390.74      412.06     25.23 o
   2   2  17      509.06      537.61     39.20 o
   3   2  17      122.99      122.56     37.80 o
   4   2  17      432.29      485.57     57.70 o
   5   2  17        0.17       14.13     20.24 o
   6   2  17      424.90      394.90     30.10 o
  -3   3  17       46.06       50.05     25.00 o
  -2   3  17      439.90      452.44     32.03 o
  -1   3  17      435.43      452.98     29.68 o
   0   3  17       77.48      100.28     31.44 o
   1   3  17      596.79      592.58     28.50 o
   2   3  17       27.07       39.02     21.69 o
   3   3  17      768.44      771.99     50.54 o
   4   3  17       24.75       27.31     18.48 o
   5   3  17      437.96      434.39     27.24 o
   6   3  17       45.27       43.84     23.14 o
   7   3  17      120.71      119.51     26.19 o
  -3   4  17       93.95       79.67     25.77 o
  -2   4  17      254.49      261.64     33.82 o
  -1   4  17      138.03      113.41     34.62 o
   0   4  17      817.92      842.03     44.57 o
   1   4  17       35.79       13.80     20.73 o
   2   4  17      902.55      890.13     65.86 o
   3   4  17      199.52      208.92     41.39 o
   4   4  17      503.62      498.95     25.31 o
   5   4  17      814.16      921.33     32.93 o
   6   4  17       70.86       53.94     22.95 o
   7   4  17      425.67      417.59     31.55 o
  -3   5  17      343.12      341.83     47.35 o
  -2   5  17        0.20      -32.63     35.42 o
  -1   5  17      869.26      829.69     48.55 o
   0   5  17      287.77      295.27     36.21 o
   1   5  17      566.47      569.11     28.89 o
   2   5  17      339.15      302.86     25.27 o
   3   5  17       14.80       -2.79     32.63 o
   4   5  17      946.56      863.98     30.00 o
   5   5  17       75.31      100.99     21.39 o
   6   5  17      651.62      654.72     67.65 o
   7   5  17      169.15      169.24     27.33 o
  -3   6  17        7.18       18.31     42.58 o
  -2   6  17      207.45      203.74     40.59 o
  -1   6  17      439.14      449.67     43.77 o
   0   6  17      321.79      313.57     38.60 o
   1   6  17      785.51      814.57     42.58 o
   2   6  17        0.03       14.97     19.93 o
   3   6  17      379.52      409.51     25.39 o
   4   6  17      388.08      307.53     45.17 o
   5   6  17      393.18      444.93     40.99 o
   6   6  17      474.73      426.28     30.02 o
   7   6  17       20.55       12.54     39.59 o
   8   6  17      883.31      914.75     41.39 o
  -3   7  17      128.83       85.95     44.97 o
  -2   7  17      335.19      343.42     46.16 o
  -1   7  17       22.11       21.49     36.61 o
   0   7  17      779.80      876.25     47.75 o
   1   7  17      112.47       96.30     30.64 o
   2   7  17      357.79      326.09     27.23 o
   3   7  17      266.09      253.80     23.80 o
   4   7  17      412.91      349.15     23.77 o
   5   7  17      732.90      739.95     30.84 o
   6   7  17        2.10      -34.20     22.80 o
   7   7  17      113.20      128.29     27.78 o
   8   7  17      156.34      161.12     29.97 o
  -3   8  17      421.63      518.51     56.90 o
  -2   8  17       22.81       46.16     40.19 o
  -1   8  17      752.92      812.58     50.94 o
   0   8  17       55.86       79.19     34.62 o
   1   8  17      322.04      235.58     37.80 o
   2   8  17      790.82      791.32     34.20 o
   3   8  17        5.54       10.78     15.07 o
   4   8  17      877.78      867.56     24.00 o
   5   8  17       57.83      103.93     23.23 o
   6   8  17      519.25      514.64     30.14 o
   7   8  17      162.79      190.73     28.98 o
   8   8  17      169.28      156.92     32.41 o
  -2   9  17      346.83      459.61     52.13 o
  -1   9  17      185.92      105.85     40.59 o
   0   9  17      153.56      101.87     40.59 o
   1   9  17      390.35      360.13     41.78 o
   2   9  17       24.83       34.62     33.43 o
   3   9  17      425.03      475.72     23.12 o
   4   9  17      485.91      473.30     21.60 o
   5   9  17      306.15      289.45     25.52 o
   6   9  17      790.85      679.94     32.85 o
   7   9  17        2.56      -13.38     26.62 o
   8   9  17      857.40      921.76     40.88 o
  -2  10  17      680.08      706.73     62.08 o
  -1  10  17        1.95      -41.78     41.39 o
   0  10  17       88.15       68.84     43.37 o
   1  10  17       95.87       58.50     38.60 o
   2  10  17      502.60      548.60     26.20 o
   3  10  17      388.67      397.87     21.64 o
   4  10  17       24.03       30.55     17.24 o
   5  10  17      807.20      803.18     25.92 o
   6  10  17      115.28      108.11     25.91 o
   7  10  17      207.41      184.27     30.39 o
   8  10  17      376.40      371.99     34.80 o
  -1  11  17      153.06       83.17     46.16 o
   0  11  17        6.19       21.49     42.98 o
   1  11  17       76.83      134.50     43.37 o
   2  11  17      778.97      786.36     30.60 o
   3  11  17        6.88        9.66     20.72 o
   4  11  17      344.97      338.17     23.00 o
   5  11  17       57.74       86.83     20.42 o
   6  11  17       38.28       27.35     26.04 o
   7  11  17      394.58      446.53     33.59 o
   0  12  17        5.29       -1.99     43.37 o
   1  12  17      221.85      280.94     48.15 o
   2  12  17       15.49       59.69     42.18 o
   3  12  17      564.06      568.63     30.40 o
   4  12  17        4.52       23.36     36.81 o
   5  12  17       31.56       30.73     19.17 o
   6  12  17      391.10      368.96     35.42 o
   7  12  17       19.16       27.94     28.01 o
   1  13  17       17.44       36.21     47.75 o
   2  13  17      295.38      387.99     52.53 o
   3  13  17      216.65      237.52     28.65 o
   4  13  17       60.87       52.22     25.62 o
   5  13  17      104.37       91.39     26.50 o
   6  13  17       61.05       47.08     28.20 o
   3  14  17        0.11      -14.54     26.94 o
   4  14  17       70.70       44.75     32.23 o
  -1   1  18      411.63      396.25     31.89 o
   0   1  18        0.21      -10.11     23.84 o
   1   1  18      285.52      243.12     24.66 o
   2   1  18      237.59      256.27     40.99 o
   3   1  18       10.39       14.72     38.20 o
  -1   2  18       77.53       49.36     25.52 o
   0   2  18      262.57      319.54     36.61 o
   1   2  18      396.21      350.12     26.73 o
   2   2  18       83.37      145.64     37.80 o
   3   2  18      571.88      595.31     46.96 o
   4   2  18       39.37       28.25     37.01 o
   5   2  18      432.54      432.95     51.73 o
  -2   3  18      444.25      456.57     33.17 o
  -1   3  18       69.87       75.56     25.72 o
   0   3  18      632.36      683.25     44.57 o
   1   3  18        3.51        0.03     20.83 o
   2   3  18      540.75      518.11     47.35 o
   3   3  18      139.79      132.91     39.79 o
   4   3  18      218.31      192.20     44.17 o
   5   3  18      310.40      298.85     46.16 o
  -2   4  18       96.13       83.08     25.74 o
  -1   4  18      426.58      397.93     41.78 o
   0   4  18       21.76       23.48     30.64 o
   1   4  18      783.06      890.42     33.91 o
   2   4  18      508.62      500.07     56.51 o
   3   4  18       31.27       50.14     39.40 o
   4   4  18      569.51      608.44     52.13 o
   5   4  18       22.60       22.80     20.76 o
   6   4  18      513.81      518.50     32.83 o
  -2   5  18      299.71      309.59     43.77 o
  -1   5  18      227.16      218.07     39.79 o
   0   5  18      188.86      196.18     35.02 o
   1   5  18      402.05      348.14     27.62 o
   2   5  18        8.72        0.53     21.42 o
   3   5  18      378.94      369.68     46.16 o
   4   5  18        1.64       -1.19     41.39 o
   5   5  18      396.34      384.85     26.21 o
   6   5  18      142.76       98.47     24.87 o
  -2   6  18       91.77      103.86     43.37 o
  -1   6  18      167.69      174.30     38.60 o
   0   6  18      189.46      200.16     36.61 o
   1   6  18        0.51       12.73     29.45 o
   2   6  18      702.95      769.79     31.27 o
   3   6  18      263.22      234.37     23.54 o
   4   6  18      431.27      366.50     43.37 o
   5   6  18      435.28      439.66     31.44 o
   6   6  18        8.12        6.24     23.98 o
   7   6  18      376.32      409.75     40.99 o
  -2   7  18      295.04      312.78     48.55 o
  -1   7  18      359.11      338.64     42.58 o
   0   7  18       64.41       83.17     33.82 o
   1   7  18      257.73      269.80     35.81 o
   2   7  18      489.02      510.31     29.92 o
   3   7  18       84.03       84.40     26.06 o
   4   7  18      686.31      786.74     29.95 o
   5   7  18        8.85      -11.60     20.49 o
   6   7  18      369.19      385.88     28.30 o
   7   7  18       48.92       81.38     28.12 o
  -2   8  18      355.22      371.27     50.94 o
  -1   8  18       72.22       83.17     37.80 o
   0   8  18      148.36      222.45     38.60 o
   1   8  18      761.24      785.13     48.55 o
   2   8  18       91.99      122.56     34.62 o
   3   8  18      352.70      279.79     25.23 o
   4   8  18      182.23      210.04     22.30 o
   5   8  18      322.54      301.92     27.22 o
   6   8  18      236.42      236.43     28.34 o
   7   8  18        3.34        7.52     24.86 o
  -1   9  18       41.43       37.41     41.78 o
   0   9  18      584.31      560.29     50.54 o
   1   9  18       10.37      -29.85     37.01 o
   2   9  18      635.41      686.04     46.96 o
   3   9  18       50.07       68.89     25.32 o
   4   9  18       80.23       87.46     21.08 o
   5   9  18      495.79      463.54     29.81 o
   6   9  18        3.07       20.43     25.66 o
   7   9  18      238.30      221.24     30.19 o
  -1  10  18      379.85      378.44     54.12 o
   0  10  18       99.86       64.47     41.78 o
   1  10  18      247.28      250.30     44.17 o
   2  10  18      288.82      321.93     42.18 o
   3  10  18       30.99       23.88     33.03 o
   4  10  18      593.60      637.10     25.18 o
   5  10  18       45.34       36.68     23.70 o
   6  10  18      249.57      220.95     29.03 o
   7  10  18      183.65      206.37     31.52 o
   0  11  18       33.98       24.67     43.77 o
   1  11  18      203.81       81.58     42.18 o
   2  11  18        2.25       34.62     39.79 o
   3  11  18      437.56      517.32     45.36 o
   4  11  18       36.88       59.43     19.71 o
   5  11  18      167.33      186.13     27.60 o
   6  11  18      522.55      547.37     34.79 o
   1  12  18      124.38      126.54     48.15 o
   2  12  18      265.02      314.77     48.15 o
   3  12  18       53.82       46.16     41.78 o
   4  12  18      122.63      100.68     24.47 o
   5  12  18      327.28      319.79     44.17 o
   3  13  18      160.79      194.19     45.36 o
   4  13  18       68.18      102.85     29.85 o
   1   3  19      531.21      506.97     46.96 o
   2   3  19      282.25      235.58     42.98 o
   3   3  19      134.78      193.79     40.99 o
   0   4  19       65.99       43.77     33.43 o
   1   4  19      389.38      438.56     30.18 o
   2   4  19      158.56      186.23     42.18 o
   3   4  19      523.23      614.81     52.13 o
   4   4  19       18.85       39.00     41.39 o
   0   5  19      456.89      516.92     44.17 o
   1   5  19       10.78       18.70     31.04 o
   2   5  19      416.71      372.87     44.97 o
   3   5  19      176.32      224.44     45.76 o
   4   5  19      200.38      203.34     46.56 o
   5   5  19      191.75      200.56     46.96 o
   0   6  19       10.35       31.44     35.42 o
   1   6  19      120.88      111.02     32.63 o
   2   6  19        6.27       11.48     22.56 o
   3   6  19       47.26       26.66     41.39 o
   4   6  19      850.83      849.19     58.89 o
   5   6  19       13.10       19.10     44.57 o
   0   7  19      412.70      518.11     46.56 o
   1   7  19       65.95       89.54     33.43 o
   2   7  19        0.20      -22.83     24.70 o
   3   7  19      348.27      341.03     46.16 o
   4   7  19       34.43        8.75     34.62 o
   5   7  19      489.33      477.52     55.71 o
   0   8  19      127.68       92.72     37.80 o
   1   8  19        0.93      -12.73     36.61 o
   2   8  19      239.60      237.17     38.20 o
   3   8  19       50.90       62.08     40.19 o
   4   8  19      693.68      774.78     58.89 o
   5   8  19      320.24      277.76     44.57 o
   0   9  19        6.09      -27.46     41.78 o
   1   9  19      366.49      426.98     46.16 o
   2   9  19      370.22      346.60     41.78 o
   3   9  19      221.51      228.02     49.34 o
   4   9  19      411.80      374.06     46.96 o
   5   9  19        0.06       -3.58     44.17 o
   1  10  19      394.59      473.54     49.74 o
   2  10  19       67.50       51.33     37.80 o
   3  10  19      395.45      427.78     43.77 o
   4  10  19        2.56       -8.36     44.17 o
   5  10  19      218.46      167.93     48.55 o
   2  11  19      591.09      514.93     49.74 o
   3  11  19       40.11       56.51     40.19 o
   4  11  19       91.62      132.91     48.15 o
 
